# Supplementary material for: The 12p13.33/RAD52 Locus and Genetic Susceptibility to Squamous Cell Cancers of Upper Aerodigestive Tract
Source: PLoS One. 2015 Mar 20;10(3):e0117639. doi: 10.1371/journal.pone.0117639 (PMC4368781; doi:10.1371/journal.pone.0117639)
Supplement: S1 Table — (XLSX) [file pone.0117639.s002.xlsx]

## Sheet: IndivData
Dictionary
Status			1= case ; 2=control
rs10849605			0=T/T ; 1=T/C ; 2=C/C
Subsite			1=Oral_Oropharynx; 2=Larynx_hypopharynx; 3=Esophagus
Gender			1=Male; 2=Female
AgeGroup			1=Young (<50) 2=Old
Smoking_Status			0=Never ; 1=Former ; 2=Current 3= Ever (current/former missing)
Drinking_Status			0=Never ; 1=Former ; 2=Current 3= Ever (current/former missing)
Smoking_Intensity			0=Never 1=Light ; 2= Heavy
Drinking_Intensity			0=Never 1=Light ; 2= Heavy
ID	Status	rs10849605	Subsite	Study Specific Country	Gender	Age Group	Smoking_Status	Drinking_Status	Smoking_ Intensity	Drinking_Intensity
1	2	1	0	6	1	1	2	1	1	2
2	1	1	1	26	1	2	1	1	1	1
3	2	1	0	22	1	2	0	1	0	1
4	1	1	1	27	1	1	0	2	0	0
5	2	1	0	23	1	2	1	1	1	1
6	1	2	2	20	1	2	1	1	2	1
7	2	1	0	26	1	2	0	1	0	2
8	2	1	0	25	1	2	.	.	.	.
9	2	0	0	7	2	2	0	2	0	0
10	1	2	1	7	1	1	0	1	0	1
11	2	1	0	27	1	1	3	2	.	0
12	1	1	1	6	1	2	2	1	2	2
13	2	2	0	11	1	1	2	1	2	2
14	1	1	1	26	1	2	1	1	1	1
15	1	0	1	7	1	1	2	1	2	2
16	1	2	2	20	1	2	2	1	2	1
17	2	0	0	16	2	2	0	1	0	1
18	1	1	1	8	1	2	2	1	2	1
19	1	0	1	27	1	1	3	1	.	.
20	1	1	1	7	1	2	1	1	2	2
21	1	1	1	7	2	2	0	2	0	0
22	2	0	0	15	1	1	2	1	1	2
23	1	2	2	24	2	2	2	1	2	2
24	2	0	0	6	1	2	0	1	0	2
25	2	1	0	15	1	2	0	1	0	2
26	1	2	2	8	1	2	2	1	2	2
27	1	1	2	11	1	2	2	2	2	0
28	2	1	0	26	1	2	1	1	2	2
29	1	1	1	13	2	2	1	1	1	1
30	1	1	2	7	1	2	1	1	2	2
31	1	1	2	16	1	2	2	1	2	2
32	2	1	0	10	1	2	1	1	1	2
33	1	1	2	25	1	.	.	.	.	.
34	2	0	0	25	1	2	.	.	.	.
35	1	2	3	13	1	2	2	1	2	2
36	1	1	2	25	1	.	.	.	.	.
37	2	0	0	15	1	2	0	2	0	0
38	2	1	0	26	1	2	1	1	1	2
39	1	0	2	7	1	2	2	1	1	2
40	2	1	0	27	1	1	3	1	.	.
41	2	1	0	20	2	2	0	2	0	0
42	2	2	0	23	1	2	0	1	0	1
43	1	1	2	11	1	2	1	1	2	2
44	1	1	3	7	2	2	0	2	0	0
45	2	2	0	7	1	1	2	2	2	0
46	2	1	0	26	1	2	0	1	0	2
47	2	1	0	27	1	2	0	2	0	0
48	1	0	3	21	1	2	2	1	1	2
49	1	2	2	12	1	2	2	1	2	2
50	1	1	1	7	2	2	2	1	2	2
51	2	1	0	26	2	2	0	2	0	0
52	2	0	0	7	1	2	2	1	1	2
53	1	0	2	7	1	2	2	1	2	2
54	2	1	0	17	1	2	1	1	2	2
55	2	2	0	8	1	2	1	1	2	2
56	1	1	2	25	1	.	.	.	.	.
57	1	1	2	7	1	2	2	1	2	2
58	1	1	2	20	1	2	2	1	2	1
59	1	2	1	4	1	2	2	1	2	2
60	2	2	0	26	1	2	0	1	0	2
61	2	0	0	5	2	2	0	2	0	0
62	1	2	2	7	1	2	2	1	2	1
63	1	2	2	17	1	2	2	1	2	2
64	2	2	0	8	1	1	0	1	0	2
65	2	1	0	11	1	1	2	1	1	1
66	2	0	0	27	1	1	3	1	.	.
67	2	0	0	20	2	2	2	1	1	1
68	2	0	0	15	1	2	1	2	1	0
69	2	0	0	12	1	2	1	1	1	2
70	2	0	0	20	1	2	2	1	1	1
71	2	1	0	15	1	2	1	1	1	1
72	2	1	0	25	1	2	.	.	.	.
73	2	2	0	15	1	2	0	1	0	2
74	1	0	3	7	1	2	2	1	2	1
75	2	1	0	6	1	2	0	2	0	0
76	1	1	2	21	1	1	2	1	1	1
77	2	1	0	25	1	2	.	.	.	.
78	2	1	0	26	1	2	2	2	2	0
79	2	2	0	26	2	1	0	2	0	0
80	2	1	0	13	1	2	0	1	0	1
81	2	1	0	7	1	1	2	2	1	0
82	2	2	0	25	1	2	.	.	.	.
83	1	2	1	8	1	2	2	1	2	1
84	2	2	0	26	1	2	1	1	2	1
85	1	1	2	8	1	2	2	1	1	1
86	1	2	1	7	1	1	2	1	2	2
87	2	2	0	5	2	2	0	2	0	0
88	2	2	0	10	1	2	2	1	1	2
89	1	1	1	18	2	2	2	1	2	1
90	2	1	0	25	1	2	.	.	.	.
91	2	0	0	15	1	2	0	1	0	2
92	2	2	0	12	1	1	2	1	2	2
93	1	0	1	7	1	2	1	1	2	2
94	1	0	1	18	1	2	2	1	2	2
95	2	0	0	7	1	2	1	1	2	2
96	2	0	0	5	1	2	0	2	0	0
97	1	0	1	5	2	2	0	2	0	0
98	2	2	0	7	1	2	1	1	1	2
99	1	0	2	7	1	1	1	1	1	2
100	1	2	2	25	1	.	.	.	.	.
101	2	0	0	5	2	1	0	2	0	0
102	2	0	0	13	1	2	0	1	0	1
103	1	2	2	24	2	2	1	1	2	1
104	1	0	2	13	1	2	2	1	2	1
105	1	2	1	22	1	1	2	1	1	1
106	2	1	0	25	1	2	.	.	.	.
107	2	0	0	4	2	1	0	2	0	0
108	2	2	0	13	2	2	0	2	0	0
109	2	1	0	27	1	1	0	2	0	0
110	2	0	0	4	1	2	0	1	0	1
111	2	1	0	15	1	2	1	1	1	2
112	2	1	0	18	1	1	1	1	1	2
113	2	2	0	26	2	1	2	1	2	2
114	2	1	0	15	2	1	0	1	0	1
115	2	1	0	10	2	2	1	1	2	.
116	1	0	3	19	1	1	2	1	2	1
117	1	1	1	7	1	1	2	1	1	2
118	1	1	2	17	1	2	2	1	2	.
119	1	2	1	11	1	2	2	1	2	2
120	1	2	1	10	1	1	2	1	2	2
121	2	0	0	20	1	2	0	2	0	0
122	1	1	3	26	1	2	2	1	2	2
123	1	0	1	7	1	2	1	1	2	1
124	1	0	2	18	1	1	2	1	1	2
125	1	2	2	7	1	2	2	1	1	2
126	2	1	0	27	1	2	3	2	.	0
127	1	1	1	15	1	2	2	1	2	2
128	2	1	0	26	1	1	0	2	0	0
129	2	1	0	26	1	1	2	1	1	1
130	2	0	0	11	1	1	2	1	2	2
131	1	2	1	15	2	2	2	1	2	2
132	2	1	0	12	1	2	0	1	0	1
133	2	1	0	20	1	2	0	1	0	1
134	2	2	0	11	1	2	1	1	2	.
135	2	1	0	25	1	2	.	.	.	.
136	1	1	1	26	1	2	2	1	1	2
137	1	1	2	22	1	1	2	1	2	2
138	1	1	2	24	2	2	2	1	1	2
139	2	1	0	26	1	2	2	2	1	0
140	1	1	3	7	2	2	2	1	1	2
141	2	1	0	26	2	2	2	2	2	0
142	2	0	0	18	2	1	0	1	0	1
143	2	1	0	26	2	2	0	2	0	0
144	2	1	0	22	1	2	2	1	2	1
145	2	1	0	20	1	2	0	2	0	0
146	2	0	0	8	2	2	2	2	.	0
147	2	0	0	5	1	2	0	2	0	0
148	2	1	0	15	1	2	1	1	1	2
149	1	1	3	7	1	2	1	1	2	1
150	1	2	1	4	1	2	2	1	2	2
151	1	2	2	8	1	2	2	1	2	2
152	2	1	0	25	1	2	.	.	.	.
153	2	2	0	26	1	2	1	1	1	1
154	2	1	0	6	2	2	0	1	0	2
155	2	0	0	26	2	2	0	1	0	1
156	2	2	0	25	1	2	.	.	.	.
157	2	0	0	7	2	2	0	2	0	0
158	1	1	2	16	1	2	2	1	1	1
159	2	0	0	4	1	2	1	1	2	2
160	1	1	2	18	1	2	2	1	2	2
161	2	2	0	26	1	1	0	1	0	2
162	1	1	1	13	1	2	1	2	2	0
163	2	2	0	23	1	1	2	1	1	1
164	2	2	0	26	1	2	1	1	2	2
165	1	2	1	5	2	2	0	2	0	0
166	2	2	0	12	1	2	1	2	2	0
167	1	0	1	4	1	2	1	1	2	1
168	2	2	0	21	2	2	0	2	0	0
169	1	2	1	5	1	1	2	1	1	.
170	2	2	0	26	1	2	0	1	0	1
171	1	2	1	12	1	2	2	1	2	1
172	2	2	0	5	1	2	0	2	0	0
173	1	0	2	24	2	2	2	1	.	2
174	2	1	0	18	2	1	2	1	1	2
175	1	1	3	20	1	2	2	1	2	1
176	2	1	0	15	1	2	1	1	2	2
177	2	0	0	25	2	2	.	.	.	.
178	1	1	1	22	1	2	2	1	2	2
179	1	2	1	7	1	2	1	1	2	2
180	1	2	1	16	2	2	0	1	0	1
181	2	1	0	24	2	2	2	2	.	0
182	1	1	1	8	1	2	2	2	2	0
183	1	1	1	5	1	2	0	1	0	.
184	1	1	2	24	2	2	2	1	2	2
185	2	1	0	19	2	2	0	2	0	0
186	1	1	1	6	2	2	1	1	1	1
187	2	1	0	25	1	2	.	.	.	.
188	1	1	3	16	1	1	2	1	1	2
189	1	2	1	1	1	2	2	1	2	1
190	1	0	2	7	1	2	2	1	2	2
191	2	1	0	7	1	2	1	1	1	2
192	1	0	2	25	1	.	.	.	.	.
193	2	2	0	11	1	2	2	1	2	2
194	2	0	0	20	1	1	2	1	1	1
195	2	0	0	13	2	2	0	2	0	0
196	1	2	2	25	1	.	.	.	.	.
197	2	2	0	4	1	2	2	1	2	2
198	2	0	0	20	2	2	0	1	0	1
199	2	2	0	26	2	1	0	1	0	1
200	2	0	0	24	1	2	0	1	0	.
201	2	0	0	5	1	2	2	2	1	0
202	1	1	2	6	1	2	2	1	2	1
203	1	0	1	7	2	2	0	2	0	0
204	2	0	0	23	1	2	0	1	0	1
205	1	2	1	4	1	1	2	1	2	2
206	1	2	1	3	2	2	2	2	2	0
207	2	2	0	25	2	2	.	.	.	.
208	1	1	1	15	2	2	2	1	1	2
209	1	0	2	25	1	.	.	.	.	.
210	1	0	1	4	1	2	1	1	2	2
211	1	0	1	5	2	2	0	2	0	0
212	2	1	0	18	1	1	2	1	2	2
213	2	1	0	17	1	2	1	1	2	2
214	1	0	1	7	1	2	2	1	2	2
215	2	1	0	20	1	2	0	1	0	1
216	1	1	1	22	1	1	2	1	2	2
217	1	0	1	6	1	2	2	1	2	2
218	2	1	0	27	1	2	0	2	0	0
219	1	1	2	21	2	2	2	1	2	1
220	1	2	1	22	1	1	2	1	1	1
221	1	0	2	26	1	2	2	1	2	2
222	1	1	3	15	1	2	2	1	1	2
223	2	0	0	26	2	2	0	2	0	0
224	2	0	0	4	2	2	0	1	0	2
225	2	1	0	15	1	2	0	1	0	2
226	1	2	1	7	1	2	1	1	1	2
227	2	0	0	26	1	2	1	1	.	2
228	1	0	1	7	2	1	2	1	1	1
229	2	2	0	26	1	2	1	1	1	2
230	2	1	0	8	2	2	2	1	1	.
231	2	0	0	5	2	2	0	2	0	0
232	2	0	0	26	1	1	2	2	1	0
233	2	0	0	26	1	2	1	1	1	2
234	2	1	0	7	1	2	2	1	2	2
235	1	1	1	6	1	2	2	1	2	2
236	2	0	0	8	1	2	1	1	2	2
237	2	0	0	15	2	2	2	1	1	1
238	2	1	0	4	1	2	0	1	0	2
239	2	1	0	23	1	1	2	1	2	2
240	1	1	1	7	1	2	2	1	2	2
241	1	1	2	13	1	2	2	1	2	1
242	2	0	0	25	1	2	.	.	.	.
243	1	1	1	12	1	1	2	1	1	2
244	2	0	0	7	1	1	1	1	1	2
245	2	1	0	15	2	2	0	2	0	0
246	1	1	2	8	1	2	1	1	2	2
247	1	1	2	25	1	.	.	.	.	.
248	2	0	0	26	1	2	1	1	1	1
249	2	1	0	2	1	2	1	1	1	2
250	2	1	0	4	1	1	2	1	2	1
251	2	1	0	6	1	2	1	1	1	1
252	2	0	0	25	2	2	.	.	.	.
253	1	2	1	18	2	2	2	1	1	1
254	1	2	1	15	1	2	2	1	2	2
255	1	1	3	22	1	2	1	1	1	2
256	1	1	2	11	1	1	2	1	2	2
257	1	1	1	7	1	2	1	1	2	2
258	2	1	0	20	2	2	0	1	0	1
259	1	0	2	24	1	2	1	2	1	0
260	2	1	0	17	2	2	0	2	0	0
261	1	2	1	5	2	2	0	1	0	1
262	1	0	1	8	2	2	2	2	2	0
263	1	1	3	14	1	2	2	1	2	1
264	2	0	0	25	2	2	.	.	.	.
265	1	1	1	7	2	2	2	2	2	0
266	2	1	0	7	1	2	2	1	1	2
267	2	1	0	16	1	1	1	1	1	1
268	1	2	1	15	2	1	0	1	0	1
269	2	1	0	22	2	2	0	1	0	1
270	2	0	0	18	1	2	1	1	1	2
271	2	1	0	7	1	2	1	1	2	2
272	2	1	0	22	1	1	2	1	1	1
273	2	1	0	7	1	2	0	2	0	0
274	1	2	1	13	1	2	2	1	2	2
275	1	1	1	10	1	2	1	1	2	1
276	2	1	0	4	1	2	1	1	2	2
277	2	0	0	5	2	1	0	2	0	0
278	2	2	0	25	1	2	.	.	.	.
279	2	0	0	1	2	2	0	1	0	1
280	1	1	1	4	2	2	0	2	0	0
281	2	1	0	15	2	2	0	1	0	1
282	1	0	1	7	1	2	2	1	2	2
283	1	0	3	7	1	1	2	1	2	2
284	2	2	0	6	1	2	0	1	0	2
285	1	1	1	6	2	2	2	1	2	2
286	1	1	3	22	1	2	2	1	2	2
287	2	0	0	7	1	2	2	1	1	2
288	2	1	0	7	1	2	2	1	1	2
289	1	1	2	15	1	1	2	1	2	2
290	1	2	1	26	1	2	2	1	2	2
291	1	2	2	25	1	.	.	.	.	.
292	2	1	0	25	1	2	.	.	.	.
293	2	2	0	26	1	2	0	2	0	0
294	2	1	0	24	2	2	2	1	1	1
295	1	1	2	7	1	1	2	1	2	2
296	1	2	2	8	1	2	2	1	2	2
297	2	1	0	26	1	2	2	1	2	2
298	1	1	2	18	1	2	1	1	1	2
299	2	1	0	22	1	2	1	1	1	2
300	1	2	2	7	1	2	2	1	2	2
301	1	2	2	17	1	2	2	1	2	2
302	1	1	1	15	1	2	2	1	2	2
303	1	1	2	15	1	2	1	1	2	2
304	1	1	1	15	1	2	2	1	1	2
305	2	2	0	26	2	2	0	2	0	0
306	1	0	2	11	1	1	2	1	2	1
307	1	1	1	15	1	2	2	1	2	2
308	2	1	0	13	1	2	1	1	1	1
309	1	1	2	22	1	2	2	1	2	1
310	1	0	2	13	1	2	2	1	1	2
311	1	1	3	26	1	2	2	1	2	2
312	2	1	0	26	2	2	0	2	0	0
313	2	1	0	26	1	2	1	2	2	0
314	2	2	0	7	2	2	1	1	1	2
315	2	1	0	19	2	2	2	1	1	1
316	1	1	1	2	1	2	2	1	2	2
317	2	1	0	19	1	2	0	1	0	1
318	2	0	0	5	2	2	0	2	0	0
319	2	1	0	23	1	2	1	1	1	1
320	2	1	0	10	2	2	1	2	2	0
321	2	1	0	13	1	2	2	1	2	2
322	2	1	0	18	1	2	1	1	1	1
323	2	1	0	24	1	1	1	1	1	1
324	2	2	0	5	1	2	2	2	1	0
325	1	2	1	4	1	2	2	1	2	2
326	2	2	0	4	1	2	0	1	0	2
327	1	1	1	8	1	2	2	1	2	2
328	1	1	1	8	2	2	2	2	2	0
329	2	2	0	6	1	2	0	1	0	2
330	1	1	2	25	1	.	.	.	.	.
331	1	0	1	18	1	2	1	1	2	1
332	2	1	0	26	2	2	0	1	0	1
333	2	1	0	22	1	2	2	1	2	1
334	2	2	0	7	1	2	1	1	2	2
335	1	1	2	7	1	1	2	1	1	1
336	2	1	0	20	2	2	2	1	1	1
337	2	0	0	20	1	1	0	1	0	1
338	2	0	0	26	1	2	1	1	2	2
339	2	1	0	7	1	2	1	1	2	1
340	2	1	0	26	1	2	0	1	0	1
341	1	1	1	18	1	2	2	1	2	1
342	2	1	0	20	1	2	2	1	2	1
343	1	0	1	24	1	2	0	2	0	0
344	2	0	0	20	2	2	0	1	0	1
345	1	1	3	19	1	2	1	1	1	2
346	2	2	0	5	2	1	0	2	0	0
347	1	0	2	24	2	2	1	1	2	2
348	2	1	0	17	1	2	1	1	2	2
349	2	2	0	4	2	1	0	2	0	0
350	2	1	0	2	1	2	0	1	0	1
351	2	1	0	25	2	1	.	.	.	.
352	1	0	2	13	1	2	2	1	2	2
353	2	1	0	26	1	2	0	1	0	2
354	2	0	0	27	1	1	0	1	0	.
355	2	0	0	14	2	1	2	1	1	1
356	1	2	1	8	1	2	2	2	.	0
357	2	1	0	6	2	1	0	2	0	0
358	1	0	3	7	1	1	2	1	2	2
359	1	0	2	7	1	2	2	1	2	2
360	2	1	0	20	1	2	2	1	2	1
361	2	1	0	7	1	2	1	2	1	0
362	2	1	0	19	2	2	1	2	1	0
363	1	0	3	26	1	2	1	1	1	2
364	1	0	1	5	1	1	0	2	0	0
365	2	2	0	7	2	1	1	1	1	2
366	1	1	2	6	1	2	1	1	2	1
367	1	1	1	7	2	1	2	1	2	2
368	2	1	0	7	1	2	1	1	1	2
369	1	1	2	25	1	.	.	.	.	.
370	1	1	1	26	2	2	0	1	0	1
371	1	1	1	18	1	2	1	1	2	2
372	2	1	0	25	2	2	.	.	.	.
373	2	1	0	25	1	2	.	.	.	.
374	2	1	0	4	2	1	2	1	1	2
375	1	1	1	5	1	2	0	1	0	1
376	1	0	1	7	1	2	2	1	2	2
377	2	2	0	23	2	2	0	2	0	0
378	1	0	1	27	1	1	0	2	0	0
379	1	1	2	20	1	2	2	1	2	1
380	1	1	1	27	2	2	0	2	0	0
381	2	0	0	26	1	2	1	1	1	2
382	1	1	3	26	1	2	2	1	2	2
383	1	0	1	5	1	2	2	1	2	.
384	2	0	0	25	1	1	.	.	.	.
385	1	2	1	7	1	2	1	1	2	2
386	1	2	2	7	1	1	2	1	1	2
387	2	1	0	26	1	2	1	1	1	2
388	1	0	1	2	1	2	2	1	1	2
389	1	1	2	11	1	2	1	1	2	2
390	2	0	0	7	1	2	2	1	2	1
391	1	2	2	12	1	1	2	1	2	2
392	2	1	0	10	1	2	1	1	2	2
393	1	1	1	15	2	2	0	2	0	0
394	1	2	1	4	1	2	2	1	2	2
395	2	0	0	5	1	1	2	2	1	0
396	1	1	1	5	1	2	0	2	0	0
397	1	0	1	24	2	2	2	1	2	2
398	1	1	1	27	1	1	0	2	0	0
399	1	0	1	22	1	2	1	1	2	2
400	1	1	2	7	1	2	2	1	2	2
401	1	2	2	22	1	2	2	1	1	1
402	2	1	0	5	1	2	0	2	0	0
403	2	1	0	5	2	2	0	2	0	0
404	1	2	1	18	1	1	2	1	1	2
405	2	0	0	22	1	2	2	1	2	1
406	1	1	2	15	1	2	2	1	2	2
407	2	1	0	8	1	2	1	1	1	1
408	1	2	1	22	1	2	2	1	2	2
409	2	1	0	5	1	2	2	2	2	0
410	2	1	0	16	1	2	1	1	1	1
411	1	0	1	7	1	2	2	1	2	2
412	1	1	2	26	1	2	2	2	2	0
413	2	1	0	22	1	2	0	1	0	1
414	1	1	2	7	1	1	2	1	1	2
415	1	0	2	21	1	2	2	1	2	1
416	2	0	0	22	1	2	1	1	1	1
417	2	2	0	1	2	2	0	2	0	0
418	1	1	2	7	1	2	1	1	2	2
419	2	1	0	26	1	2	0	1	0	1
420	1	1	2	21	1	2	2	1	2	.
421	2	1	0	7	1	2	0	1	0	1
422	2	0	0	7	1	1	2	1	2	2
423	2	2	0	18	1	2	0	1	0	2
424	2	2	0	25	1	2	.	.	.	.
425	1	0	1	22	1	2	2	1	1	2
426	1	0	1	7	1	2	2	1	1	1
427	1	1	3	26	1	2	2	1	2	2
428	1	2	2	7	1	2	0	1	0	1
429	1	2	1	5	1	2	2	1	2	.
430	1	0	1	15	1	2	1	1	1	2
431	1	1	1	22	1	2	0	1	0	2
432	2	1	0	7	1	2	1	2	1	0
433	1	1	2	13	1	2	2	2	2	0
434	2	1	0	12	2	2	1	1	1	1
435	1	0	1	8	2	2	2	2	2	0
436	2	2	0	20	1	2	1	1	2	1
437	2	1	0	25	2	2	.	.	.	.
438	1	1	3	26	1	2	2	1	2	2
439	2	1	0	25	2	2	.	.	.	.
440	2	2	0	5	2	1	0	2	0	0
441	1	0	1	7	1	2	2	1	2	2
442	2	1	0	15	1	2	1	1	1	2
443	2	1	0	7	1	2	0	1	0	2
444	2	0	0	26	2	1	2	2	1	0
445	1	2	2	20	1	1	2	1	1	2
446	1	1	1	6	1	2	0	1	0	2
447	1	2	2	25	1	.	.	.	.	.
448	1	1	2	7	1	2	2	1	2	2
449	1	2	2	26	1	2	1	1	.	2
450	2	0	0	26	1	2	1	1	2	2
451	2	1	0	12	1	1	1	1	1	1
452	2	0	0	25	2	2	.	.	.	.
453	2	2	0	7	2	2	0	1	0	1
454	1	2	3	22	1	2	2	1	2	2
455	2	1	0	15	1	1	0	1	0	1
456	2	2	0	20	2	2	1	1	2	1
457	2	2	0	15	1	2	1	1	1	2
458	1	2	3	26	1	2	2	1	2	2
459	1	0	1	3	1	2	2	1	2	2
460	2	1	0	16	2	2	1	1	1	2
461	2	0	0	11	1	2	2	1	2	2
462	2	1	0	7	1	2	0	2	0	0
463	2	1	0	15	1	2	1	1	1	2
464	2	1	0	19	2	2	2	1	1	1
465	1	2	1	22	2	2	2	1	1	1
466	2	1	0	18	2	2	0	1	0	1
467	2	2	0	7	1	1	2	1	1	2
468	1	0	1	8	1	2	2	1	2	1
469	1	2	1	18	1	2	0	1	0	1
470	2	0	0	7	1	2	1	1	2	2
471	2	2	0	7	1	2	2	2	1	0
472	2	2	0	2	1	1	2	1	2	2
473	2	1	0	21	1	2	1	1	1	1
474	2	1	0	22	1	2	2	1	2	2
475	1	1	1	26	2	2	0	2	0	0
476	2	0	0	23	1	2	0	1	0	1
477	2	1	0	22	1	2	1	1	2	2
478	1	1	2	7	1	2	2	1	1	1
479	1	1	1	5	1	2	0	1	0	.
480	2	0	0	4	1	1	2	1	2	2
481	2	0	0	25	1	2	.	.	.	.
482	2	1	0	18	2	2	0	1	0	.
483	1	1	3	26	1	2	2	1	2	2
484	1	2	2	7	1	2	2	1	2	2
485	2	1	0	26	1	2	0	1	0	2
486	2	1	0	9	1	2	1	1	2	2
487	2	1	0	25	2	2	.	.	.	.
488	1	2	1	26	1	2	1	1	1	2
489	1	2	1	24	2	2	2	1	1	1
490	2	1	0	27	1	1	0	1	0	.
491	1	1	2	24	2	2	2	1	1	2
492	1	0	1	5	1	2	2	1	2	.
493	2	2	0	20	1	2	2	1	1	1
494	1	0	1	15	1	2	2	1	2	2
495	2	1	0	15	2	1	0	1	0	1
496	2	0	0	25	1	2	.	.	.	.
497	2	2	0	7	1	2	1	1	1	2
498	2	0	0	7	1	2	1	1	2	2
499	2	0	0	7	1	1	1	1	1	2
500	2	1	0	11	1	2	2	1	2	2
501	1	1	1	27	2	2	0	2	0	0
502	2	0	0	7	1	2	1	1	2	1
503	1	2	1	18	1	2	2	1	2	2
504	2	1	0	7	2	2	2	2	1	0
505	2	0	0	5	1	2	0	2	0	0
506	2	1	0	18	2	2	0	1	0	2
507	2	1	0	25	1	2	.	.	.	.
508	2	1	0	23	1	2	2	2	2	0
509	1	0	2	26	1	2	2	1	2	2
510	2	1	0	18	1	2	0	1	0	2
511	2	2	0	7	1	2	1	1	1	1
512	2	1	0	20	2	2	1	2	1	0
513	2	0	0	26	1	2	1	1	2	1
514	2	0	0	25	2	2	.	.	.	.
515	2	1	0	26	1	2	1	1	2	2
516	2	1	0	26	1	2	1	2	2	0
517	2	0	0	26	1	2	1	1	1	2
518	2	1	0	26	1	2	0	2	0	0
519	2	0	0	7	1	1	2	2	1	0
520	2	2	0	4	1	2	1	1	2	2
521	1	1	2	11	1	1	2	1	2	2
522	1	0	1	7	1	2	1	2	2	0
523	2	1	0	20	1	2	1	1	2	1
524	2	0	0	10	1	2	0	1	0	.
525	1	2	2	6	1	2	1	1	2	2
526	2	1	0	25	1	2	.	.	.	.
527	2	0	0	5	2	2	0	2	0	0
528	2	0	0	4	1	2	2	1	2	2
529	1	0	1	4	1	2	2	1	2	2
530	1	2	1	1	2	2	0	2	0	0
531	1	1	2	25	1	.	.	.	.	.
532	2	1	0	18	1	2	2	1	2	1
533	1	1	2	15	1	2	1	1	2	2
534	1	0	2	12	1	2	2	1	2	2
535	1	2	2	26	1	2	2	1	2	2
536	1	0	1	13	1	2	1	1	1	2
537	1	1	2	24	2	2	0	1	0	2
538	2	2	0	25	1	2	.	.	.	.
539	2	1	0	4	1	2	2	1	1	2
540	2	0	0	8	1	2	2	1	2	2
541	2	1	0	4	1	2	1	2	1	0
542	1	0	3	19	1	2	2	1	1	1
543	1	1	2	25	1	.	.	.	.	.
544	1	1	1	8	1	1	2	2	1	0
545	2	2	0	15	1	2	1	1	2	2
546	2	0	0	11	1	2	2	1	2	2
547	1	1	2	22	1	1	2	1	1	1
548	2	0	0	26	1	2	2	1	2	2
549	1	0	1	7	2	2	2	1	2	2
550	1	2	1	10	1	2	2	1	2	2
551	2	0	0	11	1	2	2	1	2	.
552	2	0	0	26	1	2	2	1	2	1
553	2	1	0	25	1	2	.	.	.	.
554	1	2	1	6	1	2	1	1	1	2
555	2	1	0	26	1	2	0	1	0	1
556	2	1	0	25	2	2	.	.	.	.
557	1	0	1	18	2	2	2	2	2	0
558	2	0	0	8	1	2	2	2	.	0
559	2	1	0	20	1	2	1	1	2	1
560	1	1	2	7	1	1	2	1	2	2
561	1	1	1	6	1	2	0	2	0	0
562	1	1	2	24	2	2	2	1	2	2
563	2	0	0	7	2	1	0	2	0	0
564	2	2	0	17	1	2	1	1	2	2
565	1	1	2	20	2	2	1	1	1	1
566	2	0	0	15	1	2	2	1	2	2
567	2	1	0	11	1	2	2	1	2	2
568	2	2	0	15	1	1	2	1	1	2
569	2	1	0	7	1	2	1	1	2	2
570	2	1	0	7	1	1	0	1	0	2
571	2	1	0	15	1	2	0	1	0	1
572	1	1	1	5	2	2	0	2	0	0
573	2	1	0	25	1	2	.	.	.	.
574	2	0	0	9	1	2	1	1	1	2
575	2	1	0	12	1	1	2	1	2	2
576	2	1	0	6	1	2	2	2	2	0
577	1	1	1	4	1	2	2	1	2	2
578	1	1	1	3	2	2	0	2	0	0
579	2	1	0	6	2	1	0	1	0	2
580	1	0	2	24	2	2	2	1	2	2
581	2	1	0	7	2	2	0	2	0	0
582	2	0	0	24	2	1	0	2	0	0
583	2	0	0	25	2	2	.	.	.	.
584	2	1	0	25	2	2	.	.	.	.
585	2	1	0	8	2	2	2	2	.	0
586	2	0	0	8	2	2	2	2	.	0
587	2	1	0	25	1	2	.	.	.	.
588	1	0	1	8	1	2	2	1	2	2
589	1	1	2	7	1	2	1	2	1	0
590	2	1	0	20	1	2	2	1	2	1
591	1	2	2	11	1	2	2	1	2	2
592	1	1	2	11	1	2	2	1	2	2
593	1	2	2	25	2	.	.	.	.	.
594	2	0	0	26	1	2	2	1	2	1
595	1	1	1	26	2	2	0	2	0	0
596	2	2	0	26	1	2	1	1	2	1
597	1	2	2	7	1	2	1	1	2	2
598	2	2	0	25	1	2	.	.	.	.
599	1	2	1	21	1	2	1	1	1	1
600	2	0	0	7	1	2	2	2	1	0
601	1	0	1	26	1	1	2	1	1	1
602	1	1	3	19	1	2	2	1	2	1
603	1	1	2	25	1	.	.	.	.	.
604	1	0	2	6	1	2	2	1	2	2
605	1	1	1	23	1	2	1	1	2	1
606	1	2	2	25	1	.	.	.	.	.
607	2	1	0	18	2	2	0	2	0	0
608	1	1	1	12	1	1	2	1	1	2
609	2	1	0	26	1	2	0	1	0	2
610	1	1	1	7	1	2	1	1	2	2
611	2	2	0	7	1	2	2	1	1	2
612	1	1	1	4	2	2	1	1	1	1
613	2	1	0	26	2	1	0	2	0	0
614	2	0	0	4	1	2	2	1	1	2
615	1	1	2	16	1	2	1	1	2	2
616	2	0	0	5	2	2	0	2	0	0
617	1	1	1	27	1	2	0	2	0	0
618	1	2	2	25	1	.	.	.	.	.
619	1	1	2	12	1	2	2	1	2	2
620	1	0	1	26	1	2	2	2	2	0
621	2	2	0	25	1	2	.	.	.	.
622	1	2	2	7	1	2	1	1	1	2
623	1	1	2	7	1	2	1	1	2	2
624	1	1	2	13	1	2	2	1	2	2
625	2	1	0	20	1	2	1	1	1	1
626	2	2	0	22	1	2	1	1	2	1
627	2	1	0	7	1	1	2	1	1	2
628	1	1	2	24	2	2	1	1	2	1
629	2	0	0	22	1	2	0	1	0	1
630	1	2	1	24	2	2	2	2	2	0
631	1	1	1	6	1	1	2	1	2	2
632	1	2	3	26	1	2	1	1	2	2
633	2	1	0	27	1	1	0	2	0	0
634	1	1	1	20	1	1	2	1	2	2
635	2	0	0	26	1	2	1	1	1	2
636	2	0	0	18	1	2	1	1	1	2
637	1	1	2	6	1	1	2	1	1	1
638	1	2	3	10	1	2	2	1	2	2
639	1	0	1	8	1	2	2	1	1	2
640	2	1	0	20	2	2	1	1	1	1
641	2	0	0	26	1	2	1	1	2	1
642	2	1	0	13	1	2	1	1	2	1
643	1	0	3	26	1	2	1	1	2	2
644	2	0	0	7	2	2	1	2	1	0
645	1	1	2	11	1	2	2	1	2	2
646	2	1	0	2	1	2	0	1	0	1
647	2	0	0	12	1	2	1	1	1	1
648	2	1	0	13	1	2	2	1	2	1
649	2	1	0	20	1	2	1	1	2	1
650	2	1	0	17	1	2	2	2	2	0
651	2	2	0	4	1	2	0	1	0	1
652	1	1	2	25	1	.	.	.	.	.
653	1	0	3	26	1	2	1	1	2	2
654	2	1	0	26	1	2	1	1	2	2
655	1	2	1	15	1	2	2	1	2	2
656	1	2	2	26	1	2	2	1	1	2
657	2	0	0	26	1	2	2	1	2	2
658	1	0	2	24	2	2	2	1	2	2
659	1	1	3	26	1	2	0	1	0	2
660	1	0	2	25	1	.	.	.	.	.
661	2	0	0	6	1	2	1	1	2	2
662	2	0	0	26	2	2	0	2	0	0
663	1	2	1	5	1	2	2	1	1	2
664	2	2	0	25	2	2	.	.	.	.
665	2	2	0	7	1	2	0	2	0	0
666	2	1	0	15	1	2	2	1	2	2
667	2	0	0	7	1	1	2	1	1	1
668	2	1	0	17	1	2	1	1	2	.
669	1	2	1	7	1	1	2	1	2	2
670	2	1	0	26	2	2	0	2	0	0
671	1	0	1	7	1	2	2	1	2	2
672	2	0	0	8	1	2	1	1	2	2
673	2	1	0	22	1	1	2	1	1	1
674	1	1	2	17	1	2	2	1	2	2
675	2	2	0	15	1	2	1	1	1	2
676	2	2	0	20	2	2	0	1	0	1
677	2	0	0	15	2	2	0	1	0	2
678	2	1	0	20	2	2	0	1	0	1
679	2	0	0	25	2	1	.	.	.	.
680	2	1	0	20	1	1	0	1	0	1
681	1	1	1	24	2	2	2	1	1	2
682	1	1	1	15	2	2	0	1	0	1
683	2	2	0	10	1	1	2	1	1	2
684	1	1	1	7	2	2	1	2	1	0
685	2	1	0	25	1	2	.	.	.	.
686	2	0	0	11	1	2	2	2	1	0
687	2	1	0	5	1	2	1	2	1	0
688	1	1	1	16	2	2	2	1	1	2
689	1	0	2	20	1	2	2	1	2	2
690	2	1	0	20	1	2	0	1	0	1
691	1	2	1	7	1	1	1	1	1	2
692	2	1	0	5	1	1	2	2	2	0
693	2	1	0	15	1	1	2	1	2	2
694	1	2	2	25	1	.	.	.	.	.
695	1	0	1	16	2	2	1	1	2	1
696	2	0	0	6	1	2	1	1	1	2
697	1	2	2	7	1	2	1	1	1	2
698	2	0	0	5	1	2	0	2	0	0
699	1	1	2	25	1	.	.	.	.	.
700	1	1	2	25	2	.	.	.	.	.
701	2	1	0	1	2	2	0	2	0	0
702	1	2	1	27	1	2	0	2	0	0
703	1	1	2	13	1	1	2	1	2	2
704	2	2	0	25	1	2	.	.	.	.
705	2	2	0	22	1	2	0	1	0	1
706	2	1	0	11	1	1	2	1	1	2
707	2	1	0	11	1	2	2	2	2	0
708	1	1	1	4	1	1	1	1	1	2
709	1	2	1	16	1	1	2	1	2	1
710	2	2	0	20	2	2	2	2	1	0
711	2	1	0	25	1	2	.	.	.	.
712	2	2	0	5	2	1	0	2	0	0
713	1	1	1	12	1	2	2	1	2	2
714	2	2	0	2	1	2	1	1	2	2
715	2	1	0	13	1	2	1	1	2	2
716	1	0	1	3	2	2	0	2	0	0
717	1	1	1	12	1	2	2	1	2	2
718	2	0	0	15	1	2	1	1	2	2
719	2	1	0	15	1	1	0	1	0	2
720	2	1	0	20	2	1	0	1	0	1
721	1	1	2	20	1	2	2	1	2	1
722	1	0	3	7	1	2	2	1	2	1
723	2	1	0	24	2	2	0	1	0	1
724	2	1	0	7	1	1	2	2	1	0
725	1	1	1	11	2	2	2	1	2	2
726	2	1	0	7	2	1	2	1	1	1
727	1	1	3	26	1	2	2	1	2	2
728	2	1	0	16	1	2	2	1	1	1
729	2	1	0	15	1	2	0	1	0	2
730	2	2	0	8	2	2	2	2	.	0
731	1	1	1	5	2	2	0	2	0	0
732	2	2	0	20	1	2	1	1	2	1
733	1	1	1	5	1	2	2	2	2	0
734	2	1	0	25	1	2	.	.	.	.
735	1	1	.	24	1	2	2	2	1	0
736	1	2	2	20	2	2	2	1	2	1
737	2	1	0	26	1	1	0	1	0	2
738	2	1	0	22	1	2	2	1	2	1
739	2	0	0	12	1	2	1	1	1	1
740	2	1	0	7	1	2	0	2	0	0
741	2	2	0	12	1	2	0	2	0	0
742	2	1	0	15	1	1	0	1	0	1
743	2	0	0	8	1	2	1	1	2	2
744	2	0	0	20	1	1	1	1	1	1
745	2	0	0	11	1	2	2	1	2	.
746	1	1	2	7	1	2	1	1	1	2
747	1	0	1	7	1	1	1	1	2	2
748	1	1	2	21	1	2	2	1	1	2
749	1	0	2	25	1	.	.	.	.	.
750	1	0	1	15	1	1	2	1	1	2
751	2	2	0	26	1	2	0	1	0	2
752	1	1	2	24	2	2	1	1	1	2
753	2	0	0	7	1	2	0	2	0	0
754	1	1	2	24	2	1	2	1	1	2
755	1	1	1	12	1	2	2	1	2	2
756	1	1	2	22	1	2	2	1	2	1
757	2	1	0	24	1	2	0	1	0	2
758	2	0	0	20	1	2	1	1	1	1
759	2	1	0	23	1	2	0	1	0	1
760	1	2	1	15	1	2	1	1	1	2
761	2	1	0	20	2	1	0	1	0	1
762	2	0	0	26	1	2	2	1	2	2
763	2	0	0	25	1	2	.	.	.	.
764	1	2	1	4	1	2	2	1	2	2
765	1	2	2	12	1	2	2	1	2	1
766	1	0	1	27	2	2	0	2	0	0
767	1	2	1	18	1	2	2	1	2	2
768	1	2	2	26	1	2	1	1	2	2
769	1	2	1	26	2	2	2	2	1	0
770	1	1	2	24	2	2	1	1	1	2
771	1	1	1	5	2	2	0	2	0	0
772	1	1	3	21	1	2	2	1	2	2
773	2	2	0	6	2	2	2	2	1	0
774	2	1	0	7	1	2	2	2	2	0
775	1	0	1	5	2	2	0	2	0	0
776	2	1	0	26	1	2	1	1	2	1
777	1	2	1	18	2	2	2	1	1	1
778	2	1	0	20	2	2	0	2	0	0
779	2	2	0	25	1	2	.	.	.	.
780	1	0	1	26	2	2	0	2	0	0
781	2	2	0	17	1	2	1	1	2	2
782	2	1	0	8	2	2	2	2	.	0
783	1	0	2	22	1	2	2	.	.	.
784	1	0	1	18	1	2	2	1	2	2
785	2	0	0	5	2	2	0	2	0	0
786	2	2	0	7	1	2	0	1	0	2
787	2	2	0	25	1	2	.	.	.	.
788	2	1	0	10	1	1	0	1	0	1
789	2	1	0	23	2	2	0	1	0	1
790	2	2	0	25	1	2	.	.	.	.
791	2	1	0	7	1	2	2	1	2	2
792	2	1	0	4	2	2	0	2	0	0
793	1	2	1	27	2	2	0	2	0	0
794	1	1	1	18	1	2	2	1	1	1
795	2	1	0	7	1	2	1	1	1	2
796	2	1	0	17	1	1	2	1	1	2
797	1	0	2	25	1	.	.	.	.	.
798	1	2	3	19	1	1	2	1	2	2
799	1	1	2	11	1	2	2	1	1	2
800	2	1	0	11	1	1	2	1	2	2
801	2	2	0	7	2	1	2	1	2	1
802	1	0	1	5	2	2	0	2	0	0
803	2	0	0	6	1	2	2	1	2	2
804	2	1	0	22	1	2	0	1	0	2
805	1	1	3	22	1	2	2	1	1	1
806	2	0	0	25	2	2	.	.	.	.
807	1	0	3	26	1	2	2	1	2	2
808	2	2	0	22	1	2	1	1	2	1
809	2	2	0	26	1	2	2	1	1	2
810	2	2	0	16	2	2	0	1	0	1
811	1	0	1	5	2	1	0	2	0	0
812	1	1	1	10	1	2	2	1	1	2
813	1	1	1	15	2	2	2	2	1	0
814	1	0	2	25	1	.	.	.	.	.
815	1	1	1	2	2	2	0	1	0	1
816	1	2	1	7	1	1	2	1	2	2
817	2	1	0	7	1	2	1	1	2	1
818	1	2	2	7	1	2	1	1	2	2
819	2	0	0	27	1	1	0	2	0	0
820	1	2	2	25	1	.	.	.	.	.
821	2	1	0	10	1	2	0	1	0	2
822	2	1	0	16	1	2	2	1	2	1
823	1	0	2	25	1	.	.	.	.	.
824	2	1	0	23	1	2	0	1	0	1
825	1	0	2	25	1	.	.	.	.	.
826	2	2	0	23	1	2	2	1	2	1
827	2	0	0	25	1	2	.	.	.	.
828	1	0	2	7	1	2	2	1	2	2
829	2	2	0	19	1	2	1	1	1	1
830	2	2	0	10	2	2	2	1	2	1
831	1	0	1	6	1	2	2	2	2	0
832	1	1	1	8	2	2	2	2	2	0
833	2	0	0	5	1	2	2	2	2	0
834	1	0	1	12	1	2	0	1	0	2
835	1	0	2	8	1	2	1	1	2	2
836	2	1	0	4	1	1	2	1	2	2
837	2	1	0	20	1	2	2	1	2	1
838	2	0	0	26	1	2	0	2	0	0
839	1	2	2	24	2	2	2	1	2	2
840	2	2	0	18	2	2	0	1	0	1
841	2	2	0	17	1	1	2	2	1	0
842	2	1	0	13	1	2	0	1	0	1
843	2	2	0	8	2	2	2	1	.	.
844	1	2	1	7	1	1	1	1	2	2
845	1	0	3	26	1	2	2	1	2	2
846	1	1	2	26	1	2	2	1	1	2
847	2	1	0	7	1	2	1	1	2	2
848	1	0	1	26	1	2	2	1	2	2
849	2	1	0	9	2	2	0	1	0	1
850	1	1	2	26	1	2	2	1	2	2
851	1	2	1	27	2	2	.	.	.	.
852	1	1	2	25	1	.	.	.	.	.
853	2	0	0	25	1	2	.	.	.	.
854	1	1	2	24	2	2	2	1	2	1
855	2	0	0	26	1	1	0	2	0	0
856	1	0	1	7	1	2	2	2	1	0
857	2	1	0	21	2	2	2	1	1	1
858	1	1	2	22	1	2	1	1	2	1
859	2	0	0	15	1	1	2	1	1	2
860	1	0	2	26	1	2	1	1	2	2
861	1	1	1	24	2	1	2	1	1	2
862	1	0	1	22	1	2	2	1	2	1
863	2	1	0	7	2	1	2	2	1	0
864	2	1	0	7	1	1	1	1	1	2
865	2	0	0	7	2	1	1	2	1	0
866	2	0	0	26	2	2	0	2	0	0
867	2	0	0	5	1	2	2	2	1	0
868	2	2	0	27	1	2	3	2	.	0
869	2	2	0	7	1	2	2	1	1	2
870	2	2	0	25	1	2	.	.	.	.
871	1	0	3	26	2	2	2	2	2	0
872	2	2	0	6	2	2	2	1	2	2
873	1	2	1	13	1	2	2	1	2	2
874	2	1	0	7	1	1	0	1	0	1
875	1	1	2	24	2	2	1	1	2	2
876	1	2	1	18	2	2	1	1	2	2
877	1	2	3	7	1	2	2	1	2	2
878	2	0	0	26	1	2	2	1	2	1
879	2	0	0	15	2	2	0	1	0	2
880	2	0	0	26	1	2	1	1	1	2
881	2	2	0	22	1	1	2	1	1	1
882	1	2	1	5	2	2	0	2	0	0
883	2	0	0	8	1	2	2	1	2	2
884	2	2	0	8	1	2	1	2	2	0
885	1	1	2	7	1	2	1	1	2	2
886	1	1	3	26	2	1	2	1	1	2
887	2	2	0	7	2	1	0	1	0	1
888	1	1	3	26	1	2	2	1	2	2
889	1	1	2	15	1	2	1	1	2	2
890	2	1	0	27	1	1	0	2	0	0
891	2	2	0	2	1	1	1	1	1	2
892	2	1	0	26	1	2	2	2	2	0
893	1	2	2	24	2	2	1	2	2	0
894	2	1	0	2	2	1	2	2	1	0
895	1	0	1	7	1	1	2	1	2	2
896	2	1	0	20	2	2	0	1	0	1
897	1	0	1	4	1	2	1	1	2	2
898	2	2	0	26	1	2	1	1	1	1
899	2	1	0	22	1	2	0	1	0	1
900	2	2	0	24	1	2	0	2	0	0
901	2	2	0	18	2	2	0	1	0	1
902	1	1	1	2	2	2	1	2	1	0
903	2	0	0	26	1	2	1	1	2	1
904	2	1	0	16	1	2	0	1	0	1
905	2	0	0	8	2	2	0	1	0	1
906	1	0	2	15	1	2	2	1	2	2
907	1	1	2	24	2	2	1	1	2	1
908	1	1	1	7	1	2	2	1	2	2
909	2	1	0	7	2	2	0	2	0	0
910	2	1	0	23	1	1	2	1	2	1
911	1	1	1	22	1	2	2	1	1	1
912	2	2	0	13	1	2	1	1	2	1
913	1	2	3	15	2	2	2	1	1	2
914	1	1	1	27	1	2	3	2	.	0
915	1	2	1	15	1	1	2	1	2	2
916	1	1	1	4	1	2	2	1	2	2
917	1	2	2	17	1	2	2	1	1	2
918	2	0	0	25	2	2	.	.	.	.
919	2	0	0	22	1	2	2	1	2	1
920	2	2	0	22	1	2	1	1	1	2
921	1	1	2	15	1	2	0	1	0	2
922	2	0	0	25	2	2	.	.	.	.
923	2	1	0	12	1	2	1	1	2	1
924	1	0	2	7	1	2	1	1	2	1
925	1	2	2	12	1	2	1	1	1	2
926	2	0	0	7	1	2	1	1	1	1
927	1	2	3	26	1	2	1	1	2	2
928	2	1	0	22	1	2	1	1	1	2
929	1	0	1	26	2	1	0	2	0	0
930	1	1	2	7	1	2	2	1	1	1
931	1	0	1	7	1	2	2	1	2	2
932	1	2	1	5	2	1	0	2	0	0
933	2	1	0	5	2	2	0	2	0	0
934	1	2	3	7	1	2	0	1	0	2
935	1	1	1	12	1	2	2	1	2	1
936	1	0	3	26	1	2	0	1	0	2
937	1	2	2	10	1	2	2	1	2	2
938	1	1	1	22	2	2	2	1	1	1
939	1	1	2	8	1	1	2	1	1	2
940	1	1	1	5	2	2	1	2	1	0
941	2	1	0	22	1	2	2	1	2	1
942	2	1	0	15	1	2	1	1	2	2
943	2	1	0	12	2	2	2	1	2	1
944	1	2	2	7	1	2	2	1	2	2
945	2	0	0	26	2	2	0	1	0	1
946	1	1	3	7	2	2	2	1	1	2
947	2	1	0	24	2	2	1	1	1	1
948	2	1	0	26	1	2	1	1	2	2
949	2	2	0	25	1	2	.	.	.	.
950	2	2	0	5	2	1	0	2	0	0
951	2	2	0	25	2	2	.	.	.	.
952	1	2	2	24	2	2	1	1	2	2
953	2	2	0	5	2	2	0	2	0	0
954	1	1	2	26	1	2	2	1	2	2
955	1	1	2	22	1	2	2	1	1	1
956	2	1	0	24	1	2	1	1	2	1
957	1	1	1	5	1	2	2	2	2	0
958	1	2	1	5	2	2	0	2	0	0
959	1	1	2	7	2	1	1	1	1	1
960	1	0	2	20	1	2	2	1	2	2
961	2	2	0	18	2	1	0	1	0	1
962	2	0	0	25	1	2	.	.	.	.
963	1	0	1	26	1	2	2	1	1	2
964	2	1	0	12	1	2	1	1	1	2
965	1	1	2	24	1	2	2	1	2	2
966	2	0	0	23	1	2	0	1	0	1
967	1	1	1	5	2	2	0	2	0	0
968	2	1	0	22	1	2	2	1	2	2
969	2	2	0	7	1	2	1	1	1	1
970	1	1	1	15	1	1	2	1	2	2
971	2	1	0	8	1	2	2	2	.	0
972	1	1	2	18	2	2	1	1	1	1
973	1	1	2	11	1	2	2	1	2	2
974	1	2	3	15	1	2	2	1	2	2
975	1	2	2	21	1	2	1	1	2	2
976	2	0	0	26	1	2	2	1	2	1
977	2	1	0	27	1	1	0	2	0	0
978	1	1	1	27	2	1	0	2	0	0
979	1	1	1	7	1	2	2	1	2	2
980	1	1	3	26	1	2	1	1	1	2
981	1	1	2	20	1	1	2	1	2	2
982	1	1	1	2	1	1	2	1	1	2
983	2	0	0	26	1	2	1	1	2	1
984	1	0	1	17	2	2	1	1	1	1
985	2	1	0	8	1	2	0	1	0	2
986	1	0	1	7	1	1	1	1	1	2
987	1	0	2	20	1	2	2	1	2	2
988	1	0	1	27	1	1	0	2	0	0
989	2	1	0	7	1	1	2	1	1	2
990	1	1	2	25	1	.	.	.	.	.
991	1	0	3	26	1	2	1	1	1	2
992	1	2	1	11	1	1	2	1	2	2
993	1	2	3	20	1	2	2	1	.	1
994	2	0	0	9	1	2	2	1	2	2
995	2	0	0	15	2	2	1	1	1	1
996	1	1	2	18	1	2	1	1	1	1
997	2	1	0	22	1	2	1	1	2	1
998	2	1	0	26	1	2	2	1	2	2
999	2	0	0	26	1	2	1	1	2	2
1000	2	0	0	20	1	2	0	1	0	1
1001	2	1	0	25	1	2	.	.	.	.
1002	1	2	1	6	1	2	2	1	2	2
1003	1	1	2	6	1	2	2	1	2	2
1004	2	1	0	8	1	2	1	1	1	1
1005	2	2	0	5	2	1	0	2	0	0
1006	2	1	0	5	1	2	0	2	0	0
1007	1	2	1	5	2	1	0	2	0	0
1008	2	2	0	6	1	2	1	1	1	2
1009	2	1	0	25	1	2	.	.	.	.
1010	2	1	0	5	1	2	0	2	0	0
1011	2	0	0	26	1	2	2	1	2	2
1012	1	0	2	25	1	.	.	.	.	.
1013	1	0	3	7	1	1	2	1	2	2
1014	2	1	0	12	1	2	1	1	1	1
1015	2	0	0	26	1	2	0	1	0	1
1016	2	2	0	12	1	2	2	1	2	2
1017	2	1	0	2	1	1	2	1	1	1
1018	2	1	0	16	1	2	1	1	2	1
1019	1	1	2	25	1	.	.	.	.	.
1020	2	2	0	12	2	2	2	1	1	1
1021	2	1	0	2	1	1	2	1	2	2
1022	1	1	1	7	2	2	1	1	1	1
1023	2	1	0	13	1	2	2	1	2	2
1024	2	1	0	2	1	2	2	1	1	2
1025	1	1	2	15	1	2	2	1	2	2
1026	1	2	1	22	1	1	2	1	2	2
1027	2	1	0	7	2	2	0	2	0	0
1028	1	1	1	26	1	2	2	1	1	2
1029	2	2	0	12	1	2	1	1	1	1
1030	1	0	1	17	1	2	2	1	2	2
1031	1	1	3	26	1	2	2	1	2	2
1032	2	2	0	23	1	2	1	1	2	1
1033	1	1	1	7	1	1	2	1	2	2
1034	2	1	0	18	1	2	2	1	1	1
1035	2	1	0	12	1	2	2	1	2	1
1036	2	0	0	20	1	2	1	1	1	1
1037	1	1	1	12	1	2	2	1	2	2
1038	2	1	0	20	1	1	2	1	1	1
1039	2	0	0	25	1	2	.	.	.	.
1040	2	1	0	12	1	1	0	1	0	1
1041	1	1	1	6	1	2	2	1	2	1
1042	2	1	0	19	1	2	2	1	2	2
1043	2	1	0	26	1	1	0	1	0	1
1044	2	1	0	19	1	2	2	1	2	2
1045	1	1	2	21	1	2	2	1	2	2
1046	2	1	0	22	1	2	1	1	1	1
1047	1	1	3	19	1	2	2	1	2	1
1048	1	1	1	22	2	2	2	1	2	.
1049	2	1	0	25	1	2	.	.	.	.
1050	2	0	0	26	1	2	1	2	2	0
1051	1	1	2	20	1	2	2	1	2	1
1052	2	0	0	3	1	1	2	1	1	.
1053	1	2	2	12	1	2	2	1	2	1
1054	2	2	0	15	2	2	0	1	0	1
1055	1	2	1	1	1	2	2	1	2	.
1056	1	2	2	13	1	2	2	1	2	2
1057	1	1	1	5	2	2	0	2	0	0
1058	2	2	0	10	2	2	1	1	2	1
1059	1	1	1	7	2	2	2	1	2	2
1060	2	2	0	7	1	1	1	1	1	2
1061	2	1	0	24	2	2	0	2	0	0
1062	2	1	0	15	1	1	2	1	1	2
1063	2	1	0	12	1	2	0	1	0	1
1064	1	1	1	26	1	2	1	2	.	0
1065	2	2	0	20	1	2	2	1	2	1
1066	1	2	3	7	1	2	2	1	2	2
1067	1	2	1	7	1	2	2	1	1	2
1068	2	1	0	26	1	2	2	2	2	0
1069	2	0	0	8	1	2	1	1	1	2
1070	1	0	2	25	1	.	.	.	.	.
1071	1	1	1	8	1	2	2	1	2	2
1072	1	2	3	7	1	2	2	1	2	2
1073	2	1	0	22	1	2	0	1	0	1
1074	2	0	0	20	1	2	2	1	2	1
1075	1	0	2	25	2	.	.	.	.	.
1076	1	1	1	13	1	2	2	1	2	2
1077	2	1	0	4	2	2	0	1	0	.
1078	2	2	0	22	2	2	0	1	0	1
1079	2	2	0	17	2	2	0	2	0	0
1080	2	1	0	17	2	2	0	2	0	0
1081	1	1	1	7	1	1	0	1	0	2
1082	2	1	0	5	2	2	0	2	0	0
1083	1	2	2	8	1	2	1	1	2	2
1084	1	1	1	27	1	1	3	2	.	0
1085	2	0	0	11	1	2	2	1	1	2
1086	2	1	0	25	2	2	.	.	.	.
1087	1	1	1	2	1	2	2	1	.	.
1088	2	1	0	25	1	2	.	.	.	.
1089	2	2	0	26	1	2	0	1	0	2
1090	2	1	0	5	1	2	2	2	1	0
1091	2	1	0	18	1	2	1	1	2	2
1092	1	0	1	2	1	1	1	1	1	2
1093	2	1	0	22	1	2	2	1	1	2
1094	2	2	0	20	1	2	2	1	2	1
1095	1	0	2	22	1	2	1	1	2	1
1096	1	0	1	24	2	1	0	1	0	2
1097	2	0	0	26	1	2	2	1	2	2
1098	1	2	2	17	1	2	2	1	2	2
1099	1	2	2	7	1	2	0	1	0	2
1100	1	1	1	8	1	2	2	1	2	2
1101	2	1	0	26	1	2	2	2	2	0
1102	2	0	0	25	1	2	.	.	.	.
1103	2	0	0	15	1	2	0	2	0	0
1104	1	1	1	22	1	1	2	1	1	2
1105	2	0	0	8	1	2	1	1	2	.
1106	2	1	0	26	1	1	0	1	0	1
1107	1	0	1	27	1	1	3	2	.	0
1108	2	1	0	22	1	2	0	1	0	1
1109	1	2	1	9	1	2	1	1	1	2
1110	1	0	1	7	1	2	2	1	2	2
1111	2	2	0	25	2	2	.	.	.	.
1112	2	1	0	15	1	2	2	1	1	2
1113	2	2	0	16	2	1	2	1	1	1
1114	1	2	1	24	2	2	1	1	2	2
1115	2	1	0	7	1	2	2	2	1	0
1116	2	1	0	25	2	2	.	.	.	.
1117	2	2	0	2	2	2	1	1	1	1
1118	1	1	1	22	2	2	2	1	1	1
1119	2	1	0	23	2	2	1	1	1	1
1120	2	1	0	3	2	2	2	2	1	0
1121	2	1	0	7	1	2	1	1	1	1
1122	2	0	0	24	2	1	2	2	2	0
1123	2	0	0	7	1	2	1	1	1	1
1124	2	2	0	26	1	2	2	1	1	2
1125	2	0	0	26	1	2	2	1	2	2
1126	2	0	0	20	2	2	1	1	1	1
1127	1	1	1	7	1	2	1	1	2	2
1128	2	2	0	20	2	1	2	1	1	1
1129	2	0	0	7	1	1	0	1	0	1
1130	2	2	0	13	1	1	2	1	1	2
1131	2	2	0	10	1	2	1	1	2	1
1132	2	2	0	4	2	2	0	2	0	0
1133	1	0	1	5	1	1	2	2	1	0
1134	2	0	0	26	1	2	1	2	1	0
1135	1	0	1	18	1	2	2	1	1	2
1136	1	1	1	6	2	1	2	1	1	1
1137	2	0	0	26	1	2	0	1	0	1
1138	2	1	0	18	1	2	0	1	0	2
1139	2	1	0	5	1	2	2	2	1	0
1140	2	2	0	15	1	1	2	1	1	2
1141	1	0	1	7	1	2	1	1	1	2
1142	1	0	2	11	1	2	1	1	2	1
1143	1	0	2	16	1	2	1	1	1	1
1144	2	1	0	26	1	2	1	1	1	2
1145	1	1	3	7	1	2	1	1	1	1
1146	1	0	1	7	2	2	2	1	2	2
1147	2	0	0	23	1	2	2	1	2	1
1148	1	1	1	15	1	2	1	1	2	2
1149	2	2	0	15	1	2	1	1	1	1
1150	1	0	2	6	1	2	2	2	2	0
1151	2	2	0	25	1	2	.	.	.	.
1152	1	0	2	26	1	2	1	1	2	2
1153	2	0	0	12	1	2	0	1	0	1
1154	1	1	1	22	1	2	2	1	2	1
1155	2	1	0	16	2	2	2	1	1	1
1156	1	1	1	2	2	2	2	2	1	0
1157	1	2	2	13	1	2	2	1	2	1
1158	2	2	0	7	1	2	1	2	2	0
1159	1	0	1	5	2	2	0	2	0	0
1160	1	2	1	2	1	2	2	1	2	2
1161	2	1	0	5	1	2	1	2	1	0
1162	2	0	0	24	2	1	2	1	1	2
1163	1	1	1	26	1	2	1	2	2	0
1164	1	1	2	7	1	2	0	1	0	1
1165	2	2	0	25	2	2	.	.	.	.
1166	1	2	1	7	1	2	1	1	1	2
1167	2	2	0	16	1	1	0	1	0	1
1168	2	2	0	22	1	2	1	1	1	2
1169	1	1	1	22	1	2	1	1	1	1
1170	1	0	1	5	2	2	0	2	0	0
1171	2	2	0	20	2	2	0	1	0	1
1172	2	0	0	26	1	2	1	1	2	2
1173	2	1	0	26	2	1	2	1	1	1
1174	1	1	3	26	1	2	1	1	2	2
1175	1	0	1	24	2	2	1	1	2	2
1176	2	0	0	20	2	1	0	2	0	0
1177	1	2	2	7	2	2	2	1	1	2
1178	1	1	1	27	2	1	0	2	0	0
1179	2	1	0	22	1	2	2	1	2	1
1180	1	1	3	7	1	2	1	1	2	2
1181	2	1	0	12	1	2	1	1	1	1
1182	2	1	0	8	1	2	1	1	2	1
1183	2	2	0	26	1	1	0	2	0	0
1184	1	1	2	11	1	2	2	1	2	2
1185	2	1	0	11	1	2	2	1	2	.
1186	1	1	1	12	1	2	2	1	2	2
1187	2	1	0	27	1	1	3	2	.	0
1188	2	1	0	25	1	2	.	.	.	.
1189	1	1	2	22	2	2	0	.	0	.
1190	1	1	3	26	1	2	2	1	2	2
1191	1	1	2	7	1	2	1	1	1	2
1192	2	1	0	24	1	1	2	1	1	1
1193	1	1	3	26	1	2	2	1	1	.
1194	2	1	0	20	1	2	1	1	2	1
1195	1	2	.	24	2	1	2	1	1	1
1196	2	2	0	11	2	1	2	1	2	2
1197	2	2	0	15	1	2	1	1	1	1
1198	2	2	0	20	1	1	2	1	1	2
1199	2	2	0	27	1	2	3	2	.	0
1200	2	0	0	7	1	1	2	2	2	0
1201	2	1	0	19	1	2	0	1	0	2
1202	2	1	0	18	1	2	1	1	2	2
1203	2	1	0	22	2	1	0	1	0	1
1204	1	0	2	23	1	2	2	1	2	2
1205	1	0	1	15	1	2	1	1	1	2
1206	2	1	0	8	1	2	0	2	0	0
1207	2	1	0	11	1	2	2	1	2	2
1208	1	2	1	24	1	2	0	1	0	1
1209	2	1	0	7	1	2	2	1	2	.
1210	2	2	0	20	1	2	2	1	1	1
1211	2	1	0	7	1	2	2	1	2	2
1212	1	2	1	7	1	2	2	1	2	2
1213	1	1	2	7	1	1	2	1	1	2
1214	2	1	0	7	1	2	0	2	0	0
1215	1	0	3	26	2	2	0	2	0	0
1216	2	0	0	3	2	2	0	2	0	0
1217	2	2	0	26	1	2	0	1	0	2
1218	1	2	2	25	1	.	.	.	.	.
1219	1	2	2	10	1	1	2	1	2	2
1220	2	0	0	20	1	2	2	1	2	1
1221	2	1	0	7	1	2	1	1	1	1
1222	2	1	0	26	1	2	0	1	0	2
1223	1	1	3	15	1	2	2	1	2	1
1224	1	1	1	4	1	2	2	1	1	2
1225	2	2	0	15	1	2	1	2	1	0
1226	2	1	0	26	1	1	1	1	2	2
1227	1	0	1	7	1	1	2	1	2	2
1228	1	2	1	7	1	2	2	1	1	2
1229	2	2	0	6	2	2	0	1	0	1
1230	2	1	0	3	2	2	0	2	0	0
1231	1	0	2	21	1	2	1	1	2	2
1232	2	2	0	24	2	2	2	1	1	2
1233	2	2	0	20	1	2	1	1	2	1
1234	1	1	2	23	1	2	2	1	2	2
1235	2	1	0	25	2	2	.	.	.	.
1236	2	1	0	8	1	2	1	1	2	2
1237	1	1	1	21	1	2	2	1	2	2
1238	2	1	0	7	1	2	0	1	0	1
1239	2	1	0	1	1	2	1	1	1	.
1240	1	2	2	20	1	2	2	1	2	1
1241	1	1	1	6	1	2	2	1	2	2
1242	2	0	0	11	1	1	2	1	1	.
1243	1	1	2	8	1	2	2	1	2	2
1244	1	1	2	8	1	2	2	1	2	2
1245	2	1	0	26	2	2	0	2	0	0
1246	1	1	3	7	1	2	1	1	1	1
1247	1	0	3	19	1	2	2	1	2	2
1248	1	1	3	26	1	2	1	1	1	2
1249	2	2	0	18	1	2	1	1	2	2
1250	2	2	0	4	1	1	2	1	2	.
1251	2	0	0	26	1	2	1	2	1	0
1252	2	2	0	25	2	2	.	.	.	.
1253	1	1	.	24	2	2	1	1	1	2
1254	2	2	0	25	1	2	.	.	.	.
1255	1	0	1	16	1	2	2	1	2	2
1256	1	1	2	6	1	2	2	1	2	2
1257	1	0	1	12	1	1	2	1	2	2
1258	1	1	1	7	1	2	2	1	2	2
1259	1	2	1	13	1	2	1	1	1	2
1260	2	1	0	5	2	2	0	2	0	0
1261	2	0	0	7	1	1	0	2	0	0
1262	2	2	0	10	1	2	2	1	1	2
1263	1	1	1	7	1	2	2	1	2	2
1264	2	0	0	26	1	2	2	1	2	2
1265	1	1	2	15	1	2	2	1	2	2
1266	2	1	0	20	1	2	2	1	2	1
1267	2	0	0	7	1	2	2	1	2	1
1268	1	2	1	27	1	1	0	1	0	.
1269	2	1	0	25	2	2	.	.	.	.
1270	2	2	0	12	1	2	1	1	1	1
1271	2	1	0	25	1	2	.	.	.	.
1272	2	2	0	24	1	2	0	1	0	1
1273	1	0	2	18	1	2	2	1	2	2
1274	1	0	2	24	2	2	1	1	.	2
1275	2	0	0	15	1	1	1	1	1	2
1276	2	2	0	24	2	2	2	2	1	0
1277	2	0	0	11	1	2	2	1	2	2
1278	2	1	0	24	2	2	0	2	0	0
1279	2	0	0	26	1	2	1	1	1	2
1280	2	1	0	26	2	2	0	2	0	0
1281	2	2	0	25	1	2	.	.	.	.
1282	1	1	1	26	1	2	1	1	1	2
1283	1	1	2	25	1	.	.	.	.	.
1284	2	0	0	24	2	2	0	1	0	2
1285	1	0	1	5	1	2	2	2	2	0
1286	1	0	1	26	1	2	2	1	2	2
1287	2	2	0	18	1	2	0	1	0	2
1288	1	0	2	18	2	2	1	1	2	1
1289	1	1	1	7	2	2	0	2	0	0
1290	2	2	0	20	2	2	1	1	1	1
1291	2	1	0	8	2	2	2	2	.	0
1292	2	2	0	10	1	2	2	1	2	2
1293	2	1	0	22	1	2	0	1	0	1
1294	2	2	0	6	1	1	0	2	0	0
1295	2	1	0	20	1	2	1	1	1	1
1296	1	0	2	6	1	2	1	1	2	2
1297	2	0	0	26	1	2	2	1	2	2
1298	2	1	0	27	1	1	0	1	0	.
1299	2	1	0	26	1	2	2	1	2	2
1300	1	1	2	16	1	1	2	1	1	2
1301	1	2	1	2	2	2	2	1	2	2
1302	2	1	0	23	1	1	0	1	0	1
1303	2	1	0	7	1	1	2	1	2	2
1304	2	0	0	26	1	2	1	2	1	0
1305	1	2	2	25	1	.	.	.	.	.
1306	2	2	0	4	1	2	2	1	2	2
1307	1	0	1	7	1	2	2	1	2	2
1308	2	0	0	26	1	2	1	1	2	1
1309	2	1	0	25	2	2	.	.	.	.
1310	2	1	0	4	1	1	2	1	1	2
1311	2	2	0	15	1	2	2	1	2	2
1312	1	1	1	7	2	2	2	1	1	2
1313	2	1	0	26	1	2	2	1	2	1
1314	1	1	.	24	2	2	1	1	1	2
1315	1	2	1	5	1	1	2	2	2	0
1316	2	0	0	7	1	2	0	2	0	0
1317	2	2	0	25	1	2	.	.	.	.
1318	2	1	0	15	1	2	1	1	2	2
1319	2	2	0	25	2	2	.	.	.	.
1320	2	2	0	7	1	1	1	1	1	1
1321	1	2	2	25	1	.	.	.	.	.
1322	1	2	2	15	1	2	1	1	1	2
1323	1	2	1	7	1	2	2	1	2	1
1324	1	2	3	26	1	2	1	1	1	.
1325	2	1	0	8	1	1	2	1	1	1
1326	1	1	3	26	1	2	2	1	2	2
1327	1	2	1	26	2	1	0	2	0	0
1328	1	1	2	24	2	2	2	1	2	2
1329	2	2	0	20	1	2	1	1	1	2
1330	2	0	0	25	1	2	.	.	.	.
1331	1	1	1	7	2	1	2	1	2	1
1332	2	0	0	26	1	2	2	2	2	0
1333	2	1	0	26	1	2	1	1	2	2
1334	2	1	0	22	1	2	2	1	2	2
1335	2	0	0	11	1	2	2	1	2	2
1336	2	2	0	15	2	2	0	2	0	0
1337	1	2	2	16	1	2	2	1	1	2
1338	2	0	0	16	2	1	2	1	1	2
1339	1	0	1	26	2	2	0	2	0	0
1340	1	1	1	1	1	2	1	1	2	2
1341	2	1	0	20	2	2	0	1	0	1
1342	2	0	0	7	2	2	0	2	0	0
1343	1	0	2	7	1	1	2	1	1	2
1344	2	0	0	26	1	2	1	1	2	2
1345	1	0	1	18	2	2	2	1	2	1
1346	1	1	1	4	1	2	2	1	2	2
1347	2	2	0	22	1	2	1	1	1	1
1348	2	1	0	8	1	2	1	1	2	2
1349	1	2	2	7	1	2	2	1	1	2
1350	2	1	0	25	1	2	.	.	.	.
1351	2	2	0	7	1	2	2	1	1	2
1352	2	0	0	7	2	2	1	2	1	0
1353	2	1	0	13	1	2	1	1	1	2
1354	2	1	0	12	1	2	0	1	0	1
1355	1	2	1	12	1	2	2	1	1	1
1356	2	1	0	20	1	1	2	1	2	2
1357	1	1	1	11	1	2	1	1	1	2
1358	2	2	0	2	1	1	1	1	2	2
1359	1	2	1	18	1	2	2	1	2	2
1360	1	0	1	5	1	1	0	2	0	0
1361	2	0	0	8	1	2	2	1	2	.
1362	1	2	2	25	1	.	.	.	.	.
1363	1	1	2	7	1	2	2	1	2	2
1364	2	1	0	7	1	1	1	1	2	1
1365	1	0	1	26	2	1	0	2	0	0
1366	2	1	0	26	1	2	1	1	2	2
1367	2	1	0	24	2	2	0	2	0	0
1368	1	2	2	7	1	2	2	1	2	2
1369	1	2	3	26	2	1	2	1	1	.
1370	1	1	2	7	1	2	2	1	2	2
1371	2	1	0	22	1	2	1	1	1	1
1372	2	1	0	7	2	1	0	1	0	1
1373	2	0	0	13	2	2	1	2	1	0
1374	1	1	1	16	1	2	2	1	2	2
1375	2	0	0	24	1	2	0	2	0	0
1376	2	0	0	5	1	1	0	2	0	0
1377	1	1	2	8	1	2	1	1	2	2
1378	1	2	2	7	1	1	2	1	1	1
1379	1	2	2	7	1	2	2	1	2	2
1380	1	1	2	25	1	.	.	.	.	.
1381	2	0	0	8	1	2	1	2	1	0
1382	1	1	2	13	1	2	2	1	2	2
1383	1	0	1	16	1	2	2	1	2	1
1384	2	1	0	10	2	2	1	1	1	.
1385	2	1	0	18	1	2	0	1	0	1
1386	1	1	2	26	1	2	1	1	2	2
1387	2	1	0	22	1	1	0	1	0	1
1388	2	2	0	20	1	2	2	1	2	1
1389	1	0	1	22	1	2	2	1	1	1
1390	1	1	2	25	1	.	.	.	.	.
1391	1	1	3	7	1	1	1	1	1	2
1392	2	2	0	18	2	2	1	1	1	1
1393	2	1	0	7	1	2	1	1	2	2
1394	1	1	2	10	2	2	2	1	2	.
1395	2	0	0	5	1	2	0	2	0	0
1396	1	1	2	7	1	2	2	1	1	2
1397	1	2	2	21	1	2	1	1	2	2
1398	1	1	2	25	1	.	.	.	.	.
1399	2	2	0	7	1	1	0	1	0	1
1400	2	1	0	5	1	2	2	1	2	1
1401	2	2	0	7	1	1	2	1	2	2
1402	1	2	2	25	1	.	.	.	.	.
1403	2	0	0	26	2	1	1	1	1	1
1404	1	2	3	13	1	2	1	1	1	2
1405	2	1	0	25	2	2	.	.	.	.
1406	2	0	0	26	1	2	0	2	0	0
1407	1	0	1	26	2	2	0	2	0	0
1408	2	1	0	7	1	2	1	1	2	2
1409	2	1	0	25	1	2	.	.	.	.
1410	2	0	0	7	1	2	2	1	2	1
1411	2	1	0	15	1	2	0	1	0	2
1412	2	0	0	25	1	2	.	.	.	.
1413	1	2	3	22	1	1	2	1	1	2
1414	1	0	2	7	1	2	2	1	2	2
1415	2	0	0	26	1	2	2	1	1	1
1416	2	1	0	7	1	2	1	1	1	2
1417	2	1	0	5	1	1	2	2	2	0
1418	1	1	1	7	1	2	2	1	2	2
1419	2	1	0	25	1	2	.	.	.	.
1420	1	0	2	25	1	.	.	.	.	.
1421	2	1	0	20	1	2	0	1	0	1
1422	1	2	2	20	1	2	2	1	2	1
1423	2	2	0	26	1	2	1	1	1	1
1424	1	1	1	5	1	2	0	1	0	.
1425	2	1	0	4	1	2	2	1	2	2
1426	1	1	1	15	1	2	2	1	2	2
1427	2	0	0	16	1	2	0	1	0	2
1428	1	0	2	25	1	.	.	.	.	.
1429	2	2	0	22	1	2	0	1	0	1
1430	1	1	2	11	1	2	1	1	2	1
1431	1	0	3	26	1	2	1	1	2	2
1432	1	0	1	12	1	2	2	1	2	2
1433	2	2	0	4	1	2	2	2	2	0
1434	1	1	3	19	1	1	2	1	2	2
1435	2	0	0	26	1	1	2	1	2	2
1436	2	1	0	6	1	2	0	1	0	2
1437	2	2	0	25	2	2	.	.	.	.
1438	2	2	0	4	2	2	0	2	0	0
1439	2	2	0	18	1	2	0	1	0	2
1440	2	1	0	20	1	2	2	1	1	1
1441	2	1	0	26	1	2	1	1	2	2
1442	1	1	3	26	1	2	1	1	.	.
1443	1	1	1	26	2	2	0	1	0	2
1444	2	0	0	11	1	2	2	1	2	2
1445	2	2	0	27	1	1	0	2	0	0
1446	2	0	0	20	1	2	1	1	1	1
1447	1	1	1	5	2	2	0	2	0	0
1448	1	2	2	24	2	2	2	1	1	2
1449	1	1	1	5	1	2	2	1	2	.
1450	1	2	2	11	1	2	2	1	1	2
1451	1	1	2	20	1	1	2	1	2	1
1452	1	0	3	19	1	2	2	1	2	1
1453	1	2	2	7	1	2	2	1	2	2
1454	1	2	3	7	1	2	2	1	1	1
1455	2	2	0	6	1	1	1	1	1	1
1456	2	1	0	5	1	1	0	2	0	0
1457	2	1	0	25	2	2	.	.	.	.
1458	2	1	0	22	1	2	2	1	2	1
1459	1	1	2	6	1	2	2	1	2	2
1460	2	0	0	15	1	2	2	1	2	2
1461	1	0	1	26	1	2	2	1	2	2
1462	1	0	2	12	1	2	1	1	2	1
1463	2	0	0	26	1	2	0	1	0	1
1464	2	2	0	20	2	1	0	1	0	1
1465	2	0	0	5	2	2	0	2	0	0
1466	1	2	3	7	1	2	1	1	2	2
1467	2	1	0	25	2	2	.	.	.	.
1468	2	1	0	25	1	2	.	.	.	.
1469	2	1	0	13	1	2	2	1	2	2
1470	1	1	1	27	2	1	0	2	0	0
1471	2	0	0	7	2	2	0	1	0	1
1472	2	0	0	25	2	2	.	.	.	.
1473	1	1	2	22	1	2	2	1	2	1
1474	1	1	1	8	1	2	2	1	2	2
1475	1	1	3	7	2	2	0	2	0	0
1476	2	1	0	20	1	2	2	1	2	1
1477	2	0	0	26	1	2	2	2	2	0
1478	1	1	1	5	2	2	0	2	0	0
1479	2	1	0	20	1	2	1	1	1	1
1480	1	1	1	26	1	2	2	1	2	.
1481	1	1	3	26	1	2	1	1	2	2
1482	2	1	0	25	2	2	.	.	.	.
1483	2	1	0	27	1	.	3	1	.	.
1484	2	0	0	7	1	2	1	1	1	2
1485	2	0	0	6	2	1	0	2	0	0
1486	2	1	0	18	1	2	1	1	1	2
1487	2	1	0	7	1	1	2	1	1	2
1488	2	0	0	22	1	2	0	1	0	1
1489	2	1	0	7	1	2	2	2	1	0
1490	1	1	1	5	1	2	0	2	0	0
1491	2	1	0	25	1	2	.	.	.	.
1492	2	0	0	11	1	2	2	1	2	2
1493	2	0	0	10	1	2	2	1	2	1
1494	1	2	1	7	1	2	0	1	0	1
1495	2	1	0	18	2	2	2	1	2	2
1496	1	1	2	24	2	2	2	1	1	.
1497	2	2	0	20	1	2	2	1	1	1
1498	1	2	2	6	1	1	2	1	2	2
1499	1	0	1	2	1	2	1	1	1	2
1500	2	0	0	17	1	2	1	1	2	2
1501	1	2	1	10	1	2	2	1	2	2
1502	1	1	3	18	2	2	2	1	1	2
1503	1	2	1	7	1	2	2	1	2	2
1504	2	1	0	26	1	2	1	1	1	2
1505	2	2	0	23	1	2	0	1	0	1
1506	2	2	0	10	1	2	1	1	1	2
1507	1	2	3	15	1	2	2	1	2	2
1508	1	0	1	6	2	2	2	2	1	0
1509	2	0	0	22	1	2	1	1	1	1
1510	1	1	1	5	1	2	0	2	0	0
1511	2	0	0	25	1	2	.	.	.	.
1512	1	1	2	13	1	2	1	1	2	2
1513	2	0	0	25	2	2	.	.	.	.
1514	2	2	0	4	1	2	2	1	2	2
1515	2	0	0	7	2	1	0	1	0	1
1516	2	2	0	25	2	2	.	.	.	.
1517	1	1	2	25	2	.	.	.	.	.
1518	2	1	0	26	1	2	1	1	2	2
1519	2	1	0	22	1	2	1	1	2	1
1520	1	1	2	25	1	.	.	.	.	.
1521	1	2	2	15	1	2	1	1	2	2
1522	1	1	3	19	1	2	2	1	2	1
1523	1	2	2	7	1	2	1	1	2	2
1524	1	1	1	27	2	1	0	2	0	0
1525	1	1	2	11	1	2	1	1	1	2
1526	1	1	2	17	1	2	1	1	2	2
1527	1	1	1	1	1	2	2	1	2	2
1528	2	1	0	25	1	2	.	.	.	.
1529	2	0	0	7	1	2	1	2	1	0
1530	1	2	2	25	2	.	.	.	.	.
1531	2	1	0	25	1	2	.	.	.	.
1532	2	0	0	22	1	2	1	1	1	1
1533	2	0	0	26	1	2	1	1	2	2
1534	2	0	0	20	1	2	0	1	0	1
1535	2	1	0	4	1	2	1	1	2	2
1536	2	1	0	4	2	1	2	1	2	2
1537	2	1	0	20	2	1	2	1	1	1
1538	1	1	2	26	1	2	1	1	2	1
1539	2	1	0	8	1	2	2	1	2	2
1540	2	2	0	9	1	2	1	1	1	2
1541	2	2	0	6	1	2	0	2	0	0
1542	2	0	0	27	1	2	0	1	0	.
1543	1	1	1	12	1	2	0	1	0	1
1544	2	0	0	7	1	2	2	1	2	2
1545	2	2	0	7	2	1	2	1	2	2
1546	1	1	1	7	1	1	0	1	0	2
1547	2	1	0	25	2	2	.	.	.	.
1548	2	1	0	25	2	2	.	.	.	.
1549	1	1	1	22	1	2	2	1	2	1
1550	1	1	3	26	1	2	1	1	2	2
1551	1	2	1	5	2	2	0	2	0	0
1552	1	0	1	2	1	2	2	1	2	2
1553	2	1	0	5	1	2	2	2	1	0
1554	2	0	0	6	1	2	2	1	2	2
1555	2	2	0	15	1	2	0	1	0	2
1556	1	1	1	7	1	2	2	1	2	2
1557	2	1	0	7	1	2	2	1	2	1
1558	1	1	2	26	1	2	2	1	2	1
1559	2	1	0	26	2	1	0	2	0	0
1560	1	1	2	13	2	2	2	1	2	2
1561	1	1	2	23	1	2	2	1	1	1
1562	2	2	0	20	2	2	0	1	0	1
1563	1	1	1	8	2	2	2	2	2	0
1564	1	1	2	26	1	2	1	1	2	2
1565	2	0	0	26	2	1	1	1	1	.
1566	1	0	2	14	1	1	2	1	2	2
1567	1	2	1	7	1	2	1	1	2	2
1568	1	2	1	8	1	2	2	1	2	1
1569	2	0	0	13	1	2	0	1	0	2
1570	2	1	0	15	1	2	1	1	1	2
1571	1	1	2	25	1	.	.	.	.	.
1572	2	0	0	26	1	2	2	1	2	2
1573	1	2	1	1	2	2	2	1	2	1
1574	1	1	1	22	1	2	1	1	1	1
1575	2	1	0	18	1	2	2	1	1	1
1576	1	0	1	5	2	2	0	2	0	0
1577	2	2	0	25	2	2	.	.	.	.
1578	2	0	0	24	2	2	1	2	2	0
1579	2	0	0	15	1	2	2	1	1	2
1580	1	2	2	15	2	2	2	2	1	0
1581	2	1	0	22	1	2	2	1	1	1
1582	2	1	0	25	2	2	.	.	.	.
1583	2	1	0	25	1	2	.	.	.	.
1584	1	1	2	7	1	1	1	1	2	2
1585	2	0	0	26	1	2	2	2	2	0
1586	2	0	0	15	1	2	0	2	0	0
1587	1	1	1	27	1	1	0	2	0	0
1588	2	1	0	4	2	1	0	1	0	1
1589	1	1	1	4	1	2	2	1	2	2
1590	2	2	0	27	1	2	0	2	0	0
1591	2	1	0	20	1	2	0	1	0	1
1592	2	2	0	7	1	2	2	2	2	0
1593	2	0	0	20	2	2	1	1	2	1
1594	2	1	0	15	1	2	1	1	1	1
1595	1	0	2	24	2	2	2	1	2	2
1596	1	1	2	10	1	2	2	1	1	1
1597	2	1	0	22	1	2	0	1	0	2
1598	2	1	0	26	1	2	2	1	2	2
1599	2	0	0	3	2	2	0	2	0	0
1600	2	0	0	24	2	2	2	2	1	0
1601	2	2	0	4	2	2	0	1	0	.
1602	1	1	1	2	1	2	2	1	2	2
1603	1	0	2	7	1	2	1	1	1	2
1604	2	1	0	26	2	2	0	1	0	1
1605	1	0	2	24	2	2	2	1	2	2
1606	2	0	0	20	1	2	1	1	1	1
1607	2	0	0	2	1	2	0	1	0	2
1608	2	0	0	13	1	1	1	1	1	1
1609	2	2	0	7	1	2	1	1	2	2
1610	1	2	1	5	2	1	0	2	0	0
1611	1	2	2	25	1	.	.	.	.	.
1612	2	0	0	8	1	2	2	2	1	0
1613	1	1	1	7	1	2	2	1	2	2
1614	2	1	0	15	1	2	0	1	0	2
1615	2	2	0	22	1	2	2	1	2	2
1616	2	1	0	7	1	2	0	2	0	0
1617	1	1	2	21	1	1	2	1	1	2
1618	1	0	1	16	1	2	2	1	2	2
1619	2	0	0	20	2	2	1	2	1	0
1620	1	1	1	6	1	2	2	1	2	2
1621	1	1	1	3	2	2	2	2	2	0
1622	1	2	2	24	2	2	2	1	2	2
1623	2	0	0	20	1	2	0	1	0	1
1624	2	0	0	26	1	2	2	2	2	0
1625	1	1	2	20	1	2	2	1	2	2
1626	2	0	0	26	2	2	0	2	0	0
1627	2	0	0	22	2	2	0	1	0	1
1628	1	2	1	26	1	2	1	2	2	0
1629	2	2	0	16	1	1	2	1	1	2
1630	2	0	0	15	1	2	0	1	0	2
1631	2	1	0	9	1	2	1	1	2	2
1632	2	1	0	26	2	1	2	2	1	0
1633	1	1	1	18	1	1	2	1	1	2
1634	2	0	0	26	1	2	2	1	2	1
1635	1	0	2	7	1	2	1	1	1	2
1636	1	2	1	7	1	2	2	1	2	2
1637	2	1	0	25	1	2	.	.	.	.
1638	2	1	0	25	1	2	.	.	.	.
1639	2	1	0	25	1	2	.	.	.	.
1640	2	1	0	25	2	2	.	.	.	.
1641	2	1	0	26	1	2	1	2	1	0
1642	2	1	0	24	1	2	0	2	0	0
1643	2	1	0	7	1	1	2	1	2	2
1644	1	1	2	26	1	2	2	1	2	.
1645	1	0	3	7	1	2	2	1	2	2
1646	2	1	0	20	2	2	2	1	2	1
1647	1	1	3	19	1	2	1	1	1	2
1648	2	0	0	4	1	2	2	1	1	2
1649	1	0	1	27	1	2	3	2	.	0
1650	2	2	0	22	2	2	0	1	0	.
1651	2	1	0	22	1	2	1	1	2	1
1652	1	0	1	12	2	1	2	1	1	1
1653	2	1	0	24	2	2	1	1	1	1
1654	2	0	0	20	1	2	1	1	2	1
1655	2	1	0	25	1	2	.	.	.	.
1656	2	1	0	25	1	2	.	.	.	.
1657	1	1	2	7	1	2	2	1	2	2
1658	2	1	0	25	1	2	.	.	.	.
1659	1	1	1	7	1	2	1	1	2	2
1660	1	2	1	1	1	2	2	1	2	1
1661	2	1	0	19	1	2	2	1	2	2
1662	2	0	0	7	1	1	2	1	1	2
1663	1	1	1	2	2	2	0	2	0	0
1664	1	1	1	7	1	1	2	1	2	2
1665	2	0	0	8	1	2	1	1	1	.
1666	2	1	0	3	1	1	1	1	1	1
1667	2	0	0	8	2	2	2	2	.	0
1668	1	1	1	4	1	2	2	1	2	2
1669	2	0	0	18	2	2	2	1	1	1
1670	1	0	2	24	1	2	0	2	0	0
1671	1	1	1	15	2	2	1	2	1	0
1672	2	1	0	25	1	2	.	.	.	.
1673	2	1	0	4	1	2	1	1	2	2
1674	1	0	1	4	1	2	1	1	1	2
1675	1	1	2	21	1	2	1	1	2	2
1676	2	2	0	25	1	2	.	.	.	.
1677	2	1	0	27	1	1	0	2	0	0
1678	2	1	0	25	1	2	.	.	.	.
1679	1	1	1	7	1	1	1	1	1	2
1680	2	0	0	7	1	2	0	2	0	0
1681	1	1	1	5	2	1	0	2	0	0
1682	2	1	0	8	2	1	2	2	2	0
1683	1	2	1	27	1	2	3	1	.	.
1684	1	2	1	11	1	1	2	1	2	2
1685	1	1	1	6	1	2	1	1	2	2
1686	2	1	0	19	2	2	0	2	0	0
1687	2	2	0	7	1	1	2	1	1	2
1688	2	1	0	26	1	2	2	2	2	0
1689	2	1	0	27	2	1	0	2	0	0
1690	2	1	0	25	1	1	.	.	.	.
1691	2	2	0	25	2	2	.	.	.	.
1692	2	2	0	25	1	2	.	.	.	.
1693	2	0	0	15	1	2	2	1	2	2
1694	1	0	2	24	2	2	1	1	2	2
1695	2	0	0	10	1	2	0	1	0	2
1696	1	0	1	16	1	2	2	1	2	1
1697	2	1	0	7	1	2	1	1	1	1
1698	2	1	0	27	1	1	3	2	.	0
1699	2	1	0	26	1	2	2	2	2	0
1700	2	0	0	25	1	2	.	.	.	.
1701	2	0	0	13	1	2	2	1	1	1
1702	2	1	0	25	1	2	.	.	.	.
1703	2	0	0	18	1	2	2	1	2	2
1704	2	2	0	26	1	2	0	2	0	0
1705	2	1	0	26	1	2	1	1	2	2
1706	2	1	0	7	1	2	2	1	2	2
1707	2	1	0	7	1	2	1	1	2	2
1708	2	1	0	27	2	1	0	2	0	0
1709	1	1	1	3	2	1	2	2	1	0
1710	2	0	0	7	1	1	2	1	2	2
1711	2	1	0	13	2	2	0	1	0	1
1712	2	2	0	25	2	2	.	.	.	.
1713	1	1	3	15	1	2	1	1	1	2
1714	1	1	3	26	1	2	2	1	2	2
1715	1	0	1	11	1	2	2	1	2	2
1716	2	0	0	15	1	1	2	1	1	2
1717	1	2	2	15	1	2	0	1	0	1
1718	2	1	0	27	1	2	0	1	0	.
1719	2	0	0	10	1	2	1	1	1	1
1720	2	2	0	15	1	2	1	1	2	1
1721	1	1	2	7	1	2	2	1	2	2
1722	1	1	1	8	1	2	1	1	2	2
1723	2	1	0	11	1	1	1	2	2	0
1724	2	0	0	25	2	2	.	.	.	.
1725	1	1	1	7	1	2	2	1	2	2
1726	1	1	1	4	1	2	2	1	2	2
1727	1	1	1	1	1	2	2	1	2	2
1728	2	1	0	26	2	2	2	2	2	0
1729	2	0	0	26	2	2	0	1	0	1
1730	1	1	2	11	1	2	2	1	2	2
1731	2	0	0	24	2	2	0	2	0	0
1732	1	1	1	7	1	1	2	1	2	2
1733	2	1	0	5	1	1	0	2	0	0
1734	1	0	1	18	2	2	2	1	1	2
1735	1	1	3	15	1	2	2	1	2	2
1736	2	1	0	26	1	2	2	1	2	1
1737	2	0	0	25	1	2	.	.	.	.
1738	2	0	0	16	1	2	2	1	1	2
1739	2	2	0	25	1	2	.	.	.	.
1740	1	1	1	6	1	2	2	1	2	2
1741	1	0	2	15	1	2	2	1	2	2
1742	2	1	0	16	1	2	1	1	2	1
1743	2	0	0	25	1	2	.	.	.	.
1744	1	2	1	22	1	2	2	1	2	2
1745	2	2	0	26	1	2	1	2	1	0
1746	1	1	1	27	2	2	0	2	0	0
1747	2	1	0	26	1	2	1	1	2	2
1748	1	1	1	9	1	2	2	1	2	2
1749	1	1	1	26	2	1	0	1	0	.
1750	2	2	0	25	1	2	.	.	.	.
1751	1	0	1	24	2	2	2	1	2	2
1752	2	0	0	25	1	2	.	.	.	.
1753	2	1	0	19	1	2	1	1	1	1
1754	1	1	1	15	1	2	2	1	2	2
1755	2	1	0	26	2	2	0	2	0	0
1756	2	0	0	15	1	2	2	1	1	2
1757	2	1	0	24	1	1	0	1	0	.
1758	1	1	2	25	2	.	.	.	.	.
1759	1	1	1	26	1	2	2	1	2	2
1760	2	1	0	9	1	2	0	1	0	1
1761	2	1	0	10	1	2	2	1	2	2
1762	2	1	0	26	1	2	1	1	1	2
1763	1	1	1	15	1	2	2	1	2	2
1764	1	2	2	7	1	2	1	1	1	1
1765	1	1	2	7	1	2	1	1	1	2
1766	2	2	0	25	1	2	.	.	.	.
1767	2	0	0	5	2	2	0	2	0	0
1768	1	1	2	24	2	2	1	1	2	2
1769	1	1	2	6	1	2	2	1	2	2
1770	2	1	0	19	1	2	2	1	2	2
1771	1	1	2	7	2	2	2	1	1	1
1772	2	0	0	22	1	2	2	1	2	2
1773	2	1	0	7	2	1	0	2	0	0
1774	2	1	0	4	1	2	0	1	0	2
1775	2	1	0	7	1	2	1	1	2	1
1776	2	2	0	23	1	2	1	1	1	1
1777	2	0	0	27	2	2	0	2	0	0
1778	1	2	1	3	2	2	2	2	1	0
1779	2	0	0	26	1	1	0	1	0	1
1780	2	1	0	24	2	2	2	1	1	1
1781	1	0	2	25	1	.	.	.	.	.
1782	2	1	0	26	1	2	1	1	2	2
1783	1	1	3	18	2	2	2	1	2	2
1784	2	1	0	22	2	2	0	1	0	1
1785	1	2	2	25	1	.	.	.	.	.
1786	2	2	0	26	1	2	1	2	2	0
1787	1	2	2	7	1	2	2	1	2	1
1788	1	1	2	25	1	.	.	.	.	.
1789	2	1	0	7	1	2	0	2	0	0
1790	1	2	2	15	1	2	2	1	2	2
1791	1	1	1	8	2	2	1	2	1	0
1792	1	1	1	26	1	1	0	1	0	1
1793	1	1	2	10	1	2	2	1	2	2
1794	1	1	1	3	1	1	2	1	2	2
1795	1	1	1	6	1	2	2	1	2	2
1796	2	2	0	5	1	2	0	2	0	0
1797	1	1	1	27	2	2	0	2	0	0
1798	1	2	1	3	2	2	1	2	2	0
1799	1	1	3	26	1	2	0	1	0	2
1800	2	1	0	13	1	2	2	1	2	1
1801	2	0	0	20	2	2	2	1	1	1
1802	2	1	0	20	1	2	1	1	2	1
1803	2	1	0	12	1	2	1	1	1	2
1804	1	1	1	13	1	2	2	1	2	2
1805	2	0	0	23	1	1	2	1	2	1
1806	2	2	0	5	2	2	0	2	0	0
1807	1	0	1	3	2	1	1	1	1	.
1808	2	2	0	25	1	2	.	.	.	.
1809	2	0	0	26	1	2	2	1	2	1
1810	1	2	1	27	2	1	0	2	0	0
1811	2	2	0	20	1	2	1	1	1	1
1812	2	1	0	5	2	2	0	2	0	0
1813	1	1	1	2	1	1	2	1	2	2
1814	2	1	0	25	1	2	.	.	.	.
1815	2	1	0	26	1	2	0	2	0	0
1816	2	0	0	21	2	1	2	1	1	2
1817	2	1	0	13	2	2	0	2	0	0
1818	1	1	2	8	1	1	2	1	2	2
1819	1	1	.	24	1	2	0	2	0	0
1820	1	1	2	25	1	.	.	.	.	.
1821	2	1	0	22	1	2	1	1	1	1
1822	2	0	0	10	1	2	2	1	1	2
1823	2	1	0	26	1	2	2	1	2	1
1824	2	1	0	10	1	2	2	1	2	2
1825	2	0	0	22	1	2	2	1	2	1
1826	2	2	0	8	2	1	2	2	.	0
1827	2	2	0	20	2	2	1	2	.	0
1828	1	1	3	10	1	2	1	1	2	2
1829	1	1	2	7	1	1	0	1	0	2
1830	1	0	1	10	2	2	2	1	1	1
1831	1	2	2	25	1	.	.	.	.	.
1832	1	2	1	26	1	2	1	2	1	0
1833	1	0	1	8	1	2	2	1	2	2
1834	1	0	2	16	1	2	1	1	1	1
1835	2	0	0	7	1	1	1	1	1	2
1836	2	1	0	22	1	2	0	1	0	2
1837	1	0	1	4	1	2	1	1	2	2
1838	2	1	0	10	1	2	2	1	2	2
1839	2	0	0	26	1	2	2	2	2	0
1840	1	1	2	13	1	2	2	1	2	1
1841	2	0	0	13	1	2	2	1	2	2
1842	1	1	1	5	2	2	0	2	0	0
1843	1	2	3	20	1	2	2	1	1	1
1844	2	2	0	20	1	2	2	1	1	1
1845	2	1	0	20	1	2	2	1	2	1
1846	1	0	1	12	1	2	2	1	2	2
1847	2	2	0	26	1	2	0	2	0	0
1848	2	0	0	18	1	2	2	1	2	2
1849	1	2	2	7	1	2	1	1	2	2
1850	2	1	0	22	1	2	2	1	2	1
1851	2	0	0	13	1	2	1	1	2	2
1852	2	2	0	7	1	2	1	1	1	2
1853	2	1	0	26	1	2	1	1	2	2
1854	2	2	0	5	2	2	0	2	0	0
1855	1	2	1	2	1	1	2	2	1	0
1856	2	0	0	26	1	2	1	1	2	1
1857	2	2	0	26	1	2	0	1	0	2
1858	1	2	3	26	1	2	2	1	2	2
1859	1	0	2	25	1	.	.	.	.	.
1860	2	2	0	26	1	2	1	1	1	1
1861	2	1	0	26	2	2	0	2	0	0
1862	2	1	0	26	1	2	2	1	1	1
1863	2	2	0	8	2	2	2	1	.	1
1864	2	1	0	18	1	2	1	1	1	2
1865	1	1	1	26	2	2	2	2	1	0
1866	2	1	0	22	1	2	2	1	2	2
1867	1	1	1	26	1	2	1	1	2	2
1868	1	2	2	24	2	2	2	2	2	0
1869	1	1	3	26	1	2	1	1	2	2
1870	1	1	1	15	2	2	2	1	2	2
1871	1	2	1	3	1	1	2	1	2	2
1872	2	1	0	20	2	2	1	1	1	1
1873	1	1	2	21	1	2	1	1	2	2
1874	2	1	0	15	1	2	2	1	2	1
1875	1	0	1	24	2	1	2	1	.	2
1876	1	1	3	7	2	2	1	1	1	2
1877	1	0	1	3	2	2	0	2	0	0
1878	1	2	3	7	1	1	2	1	2	2
1879	2	1	0	22	1	2	2	1	2	2
1880	2	1	0	7	2	2	0	1	0	1
1881	2	1	0	26	1	2	1	1	2	1
1882	2	0	0	27	1	1	3	1	.	.
1883	2	1	0	27	1	1	0	2	0	0
1884	1	1	2	13	1	1	2	1	2	2
1885	2	2	0	25	1	2	.	.	.	.
1886	1	2	1	7	1	1	2	1	1	2
1887	2	0	0	26	1	2	1	1	2	2
1888	2	2	0	25	1	2	.	.	.	.
1889	1	0	1	27	1	1	0	2	0	0
1890	2	2	0	3	2	2	1	1	1	1
1891	2	1	0	7	1	1	2	1	2	1
1892	2	1	0	25	1	2	.	.	.	.
1893	1	1	1	27	1	1	3	2	.	0
1894	1	1	2	26	1	2	1	1	.	2
1895	2	1	0	27	2	2	0	2	0	0
1896	2	0	0	16	1	2	1	1	1	1
1897	1	1	1	5	2	2	0	2	0	0
1898	2	0	0	27	1	1	3	1	.	.
1899	2	2	0	7	1	2	2	1	2	2
1900	1	1	1	16	2	2	0	1	0	1
1901	2	1	0	26	2	2	0	2	0	0
1902	1	0	2	21	1	1	2	1	1	2
1903	2	0	0	26	2	2	0	1	0	1
1904	1	2	1	7	1	1	2	1	1	2
1905	2	1	0	7	1	1	0	1	0	2
1906	2	2	0	25	1	2	.	.	.	.
1907	2	1	0	18	1	2	1	1	1	2
1908	2	1	0	25	1	2	.	.	.	.
1909	1	0	1	7	2	1	2	1	2	2
1910	2	0	0	25	1	2	.	.	.	.
1911	2	1	0	20	2	1	0	1	0	1
1912	1	2	2	18	1	2	2	1	2	2
1913	1	0	2	25	1	.	.	.	.	.
1914	2	1	0	26	1	1	2	1	1	2
1915	2	2	0	24	2	2	1	2	1	0
1916	2	1	0	11	1	2	2	1	2	2
1917	1	1	1	6	1	2	2	2	2	0
1918	1	2	1	7	2	2	2	1	2	2
1919	1	1	1	4	1	2	2	1	2	2
1920	1	1	1	8	1	2	2	1	2	2
1921	1	1	1	9	2	2	2	2	1	0
1922	1	1	2	25	1	.	.	.	.	.
1923	2	2	0	15	2	2	0	2	0	0
1924	1	2	1	12	1	2	1	1	1	1
1925	1	1	1	22	1	2	2	1	2	2
1926	1	2	1	5	2	2	0	2	0	0
1927	1	1	1	4	1	2	2	1	2	2
1928	1	1	1	18	2	2	1	1	1	1
1929	1	0	2	7	2	2	2	1	2	2
1930	1	0	2	8	1	2	2	1	2	2
1931	2	1	0	9	2	2	2	1	1	1
1932	1	0	2	24	2	2	1	2	2	0
1933	1	0	1	6	1	2	2	1	2	2
1934	1	2	1	7	2	2	1	1	1	1
1935	1	1	1	9	1	2	0	1	0	1
1936	1	1	1	22	1	2	2	1	1	2
1937	1	2	1	17	1	2	2	1	2	2
1938	1	1	1	7	1	2	2	1	2	2
1939	2	0	0	8	1	2	1	1	2	1
1940	2	2	0	7	1	2	1	1	1	2
1941	1	2	2	22	1	2	2	1	2	2
1942	2	1	0	11	1	1	2	1	2	2
1943	2	1	0	25	1	2	.	.	.	.
1944	1	2	3	22	1	2	2	1	1	1
1945	1	1	1	3	2	2	0	2	0	0
1946	2	0	0	26	2	1	2	1	1	1
1947	2	0	0	26	1	2	0	2	0	0
1948	2	2	0	8	1	2	2	2	2	0
1949	1	2	1	26	1	2	2	1	2	2
1950	2	2	0	25	1	2	.	.	.	.
1951	2	0	0	26	1	1	2	1	1	1
1952	1	1	2	15	1	2	1	1	1	2
1953	2	2	0	4	1	2	2	1	2	2
1954	2	1	0	26	2	1	0	2	0	0
1955	2	0	0	26	1	2	2	1	1	2
1956	1	1	1	7	1	1	2	1	1	2
1957	2	1	0	24	2	2	0	2	0	0
1958	1	1	1	23	1	1	2	1	1	1
1959	1	0	1	7	1	2	2	1	1	2
1960	1	1	1	12	1	2	1	1	2	1
1961	2	1	0	20	1	1	2	1	1	1
1962	1	1	2	20	1	2	2	1	2	1
1963	2	1	0	7	1	2	0	2	0	0
1964	1	1	2	7	1	2	2	1	1	2
1965	2	0	0	25	2	2	.	.	.	.
1966	2	2	0	7	1	2	2	1	2	2
1967	2	0	0	7	1	1	2	1	1	2
1968	1	0	2	13	1	2	2	1	2	2
1969	2	0	0	7	1	2	0	2	0	0
1970	1	0	2	26	1	2	1	1	1	2
1971	2	1	0	16	2	1	2	1	1	1
1972	2	1	0	25	2	2	.	.	.	.
1973	1	2	1	27	1	2	3	2	.	0
1974	2	0	0	26	2	2	0	1	0	1
1975	1	0	1	10	2	2	0	1	0	1
1976	2	0	0	20	2	2	0	1	0	1
1977	1	2	1	6	2	2	2	1	1	2
1978	2	1	0	20	2	2	1	1	1	1
1979	2	0	0	20	2	1	1	1	1	1
1980	2	1	0	7	1	2	1	1	2	2
1981	1	1	2	22	1	2	2	1	2	2
1982	2	0	0	26	1	1	2	1	2	1
1983	2	0	0	19	1	2	0	1	0	1
1984	2	1	0	26	1	2	1	1	2	2
1985	2	1	0	7	1	1	2	1	1	2
1986	1	2	1	5	1	2	2	1	2	1
1987	1	1	2	11	1	2	1	1	2	2
1988	2	1	0	22	1	2	0	1	0	2
1989	1	2	1	12	1	2	2	1	2	2
[truncated: 11,747 more rows]
